# Supplementary material for: 3-(n-Propyl­imino­meth­yl)-1,1′-bi-2-naphthol ethanol solvate
Source: Acta Crystallogr Sect E Struct Rep Online. 2008 Jul 9;64(Pt 8):o1438. doi: 10.1107/S1600536808020436 (PMC2962069; doi:10.1107/S1600536808020436)
Supplement: Supplementary file 1 [file e-64-o1438-sup1.cif]

##############################################################################
###                                                                        ###
###        Electronic paper (Acta Crystallographica Section E)             ###
###                                                                        ###
##############################################################################
#                                                                            #
# This CIF contains the data in a paper accepted for publication in Acta     #
# Crystallographica Section E. It conforms to the requirements of Notes      #
# for Authors for Section E, and has been peer reviewed under the auspices   #
# of the IUCr Commission on Journals.                                        #
#                                                                            #
# Full details of the Crystallographic Information File format               #
# are given in the paper "The Crystallographic Information File (CIF):       #
# a New Standard Archive File for Crystallography" by S. R. Hall, F. H.      #
# Allen and I. D. Brown [Acta Cryst. (1991), A47, 655-685].                  #
#                                                                            #
# The current version of the core CIF dictionary is obtainable from          #
# ftp://ftp.iucr.org/pub/cif_core.dic. The current version number is 2.4.    #
#                                                                            #
# Software is freely available for graphical display of the structure(s) in  #
# this CIF.  For information consult the CIF home page http://www.iucr.org/  #
# cif/home.html                                                              #
#                                                                            #
# This file may be used for bona fide research purposes within the           #
# scientific community so long as proper attribution is given to the journal # 
# article from which it was obtained.                                        #
#                                                                            #
##############################################################################
                                             
data_I
_audit_creation_method     SHELXL-97
_chemical_name_systematic
;
3-(<i>n</i>-Propyliminomethyl)-1,1'-bi-2-naphthol ethanol solvate
;
_chemical_name_common     ?
_chemical_formula_moiety     'C24 H21 N O2, C2 H6 O'
_chemical_formula_sum     'C26 H27 N O3'
_chemical_formula_iupac     'C24 H21 N O2, C2 H6 O'
_chemical_formula_weight     401.49
_symmetry_cell_setting     Triclinic
_symmetry_space_group_name_H-M     'P -1'
_symmetry_space_group_name_Hall     '-P 1'
loop_
    _symmetry_equiv_pos_as_xyz
    'x, y, z'
    '-x, -y, -z'
_cell_length_a     10.356(5)
_cell_length_b     10.702(4)
_cell_length_c     11.681(6)
_cell_angle_alpha     94.74(3)
_cell_angle_beta     113.53(4)
_cell_angle_gamma     110.21(3)
_cell_volume     1076.7(10)
_cell_formula_units_Z     2
_cell_measurement_reflns_used     37
_cell_measurement_theta_min     4.56
_cell_measurement_theta_max     9.65
_cell_measurement_temperature     292(2)
_exptl_crystal_description     block
_exptl_crystal_colour     red
_exptl_crystal_size_max     0.42
_exptl_crystal_size_mid     0.40
_exptl_crystal_size_min     0.38
_exptl_crystal_density_diffrn     1.239
_exptl_crystal_density_meas     ?
_exptl_crystal_density_method     'not measured'
_exptl_crystal_F_000     428
_exptl_absorpt_coefficient_mu     0.080
_exptl_absorpt_correction_type     none
_exptl_absorpt_correction_T_min     ?
_exptl_absorpt_correction_T_max     ?
_exptl_special_details
;
;
_diffrn_ambient_temperature     291(2)
_diffrn_radiation_type     MoK\a
_diffrn_radiation_wavelength     0.71073
_diffrn_radiation_source     'fine-focus sealed tube'
_diffrn_radiation_monochromator     graphite
_diffrn_measurement_device_type     'Enraf--Nonius CAD-4'
_diffrn_measurement_method     \w/2-\q
_diffrn_detector_area_resol_mean     ?
_diffrn_reflns_number     3981
_diffrn_reflns_av_R_equivalents     0.0024
_diffrn_reflns_av_sigmaI/netI     0.0649
_diffrn_reflns_theta_min     1.97
_diffrn_reflns_theta_max     25.43
_diffrn_reflns_theta_full     25.43
_diffrn_measured_fraction_theta_max     0.996
_diffrn_measured_fraction_theta_full     0.996
_diffrn_reflns_limit_h_min     -12
_diffrn_reflns_limit_h_max     11
_diffrn_reflns_limit_k_min     -4
_diffrn_reflns_limit_k_max     12
_diffrn_reflns_limit_l_min     -14
_diffrn_reflns_limit_l_max     14
_diffrn_standards_number     3
_diffrn_standards_interval_count     300
_diffrn_standards_interval_time     ?
_diffrn_standards_decay_%     2.143
_refine_special_details
;
Refinement of <i>F</i>^2^ against ALL reflections. The weighted <i>R</i>-factor
<i>wR</i> and goodness of fit <i>S</i> are based on <i>F</i>^2^, conventional
<i>R</i>-factors <i>R</i> are based on <i>F</i>, with <i>F</i> set to zero for
negative <i>F</i>^2^. The threshold expression of <i>F</i>^2^ >
2\s(<i>F</i>^2^) is used only for calculating <i>R</i>-factors(gt) <i>etc</i>.
and is not relevant to the choice of reflections for refinement.
<i>R</i>-factors based on <i>F</i>^2^ are statistically about twice as large
as those based on <i>F</i>, and <i>R</i>- factors based on ALL data will be
even larger.
;
_reflns_number_total     3973
_reflns_number_gt     1867
_reflns_threshold_expression     I>2\s(I)
_refine_ls_structure_factor_coef     Fsqd
_refine_ls_matrix_type     full
_refine_ls_R_factor_all     0.1369
_refine_ls_R_factor_gt     0.0450
_refine_ls_wR_factor_gt     0.0986
_refine_ls_wR_factor_ref     0.1199
_refine_ls_goodness_of_fit_ref     0.936
_refine_ls_restrained_S_all     0.936
_refine_ls_number_reflns     3973
_refine_ls_number_parameters     276
_refine_ls_number_restraints     0
_refine_ls_hydrogen_treatment     constr
_refine_ls_weighting_scheme     calc
_refine_ls_weighting_details
                 'calc w=1/[\s^2^(Fo^2^)+(0.0567P)^2^] where P=(Fo^2^+2Fc^2^)/3'
_atom_sites_solution_hydrogens     geom
_atom_sites_solution_primary     direct
_atom_sites_solution_secondary     difmap
_refine_ls_shift/su_max     0.000
_refine_ls_shift/su_mean     0.000
_refine_diff_density_max     0.202
_refine_diff_density_min     -0.162
_refine_ls_extinction_method     'SHELXL97 (Sheldrick, 2008)'
_refine_ls_extinction_coef     0.039(3)
_refine_ls_extinction_expression
                                  'Fc^*^=kFc[1+0.001xFc^2^\l^3^/sin(2\q)]^-1/4^'
loop_
    _atom_type_symbol
    _atom_type_description
    _atom_type_scat_dispersion_real
    _atom_type_scat_dispersion_imag
    _atom_type_scat_source
    'C' 'C' 0.0033 0.0016
                         'International Tables Vol C Tables 4.2.6.8 and 6.1.1.4'
    'H' 'H' 0.0000 0.0000
                         'International Tables Vol C Tables 4.2.6.8 and 6.1.1.4'
    'N' 'N' 0.0061 0.0033
                         'International Tables Vol C Tables 4.2.6.8 and 6.1.1.4'
    'O' 'O' 0.0106 0.0060
                         'International Tables Vol C Tables 4.2.6.8 and 6.1.1.4'
_computing_data_collection     'DIFRAC (Gabe & White, 1993)'
_computing_cell_refinement     'DIFRAC (Gabe & White, 1993)'
_computing_data_reduction     'NRCVAX (Gabe <i>et al.</i>,  1989)'
_computing_structure_solution     'SHELXS97 (Sheldrick, 2008)'
_computing_structure_refinement     'SHELXL97 (Sheldrick, 2008)'
_computing_molecular_graphics     'SHELXTL (Sheldrick, 2008)'
_computing_publication_material     'SHELXTL (Sheldrick, 2008)'
loop_
    _atom_site_type_symbol
    _atom_site_label
    _atom_site_fract_x
    _atom_site_fract_y
    _atom_site_fract_z
    _atom_site_U_iso_or_equiv
    _atom_site_adp_type
    _atom_site_calc_flag
    _atom_site_refinement_flags
    _atom_site_occupancy
    _atom_site_disorder_assembly
    _atom_site_disorder_group
    O O1 1.05783(17) 0.49721(14) 0.36028(17) 0.0594(5) Uani d . 1 . .
    H H1 1.0117 0.5411 0.3732 0.071 Uiso calc R 1 . .
    O O2 1.23674(17) 0.25319(17) 0.46653(16) 0.0542(5) Uani d . 1 . .
    H H2 1.3092 0.2426 0.5213 0.065 Uiso calc R 1 . .
    O O3 1.0938(2) 0.34869(17) 0.60697(19) 0.0706(6) Uani d . 1 . .
    H H3 1.1196 0.3381 0.5503 0.085 Uiso calc R 1 . .
    N N1 1.5128(2) 0.2638(2) 0.5883(2) 0.0577(6) Uani d . 1 . .
    C C1 0.9549(2) 0.3634(2) 0.2954(2) 0.0422(6) Uani d . 1 . .
    C C2 0.8018(3) 0.3178(2) 0.2763(2) 0.0499(6) Uani d . 1 . .
    H H2A 0.7694 0.3791 0.3055 0.060 Uiso calc R 1 . .
    C C3 0.7007(3) 0.1847(2) 0.2154(2) 0.0530(7) Uani d . 1 . .
    H H3A 0.5997 0.1553 0.2039 0.064 Uiso calc R 1 . .
    C C4 0.7464(2) 0.0903(2) 0.1693(2) 0.0438(6) Uani d . 1 . .
    C C5 0.6427(3) -0.0497(2) 0.1053(2) 0.0574(7) Uani d . 1 . .
    H H5 0.5418 -0.0811 0.0946 0.069 Uiso calc R 1 . .
    C C6 0.6889(3) -0.1383(2) 0.0595(2) 0.0631(8) Uani d . 1 . .
    H H6 0.6194 -0.2294 0.0169 0.076 Uiso calc R 1 . .
    C C7 0.8399(3) -0.0930(2) 0.0762(2) 0.0571(7) Uani d . 1 . .
    H H7 0.8705 -0.1542 0.0444 0.069 Uiso calc R 1 . .
    C C8 0.9434(3) 0.0399(2) 0.1384(2) 0.0470(6) Uani d . 1 . .
    H H8 1.0439 0.0681 0.1488 0.056 Uiso calc R 1 . .
    C C9 0.9004(2) 0.1357(2) 0.1875(2) 0.0379(5) Uani d . 1 . .
    C C10 1.0073(2) 0.2762(2) 0.25333(19) 0.0365(5) Uani d . 1 . .
    C C11 1.1704(2) 0.3247(2) 0.2740(2) 0.0375(5) Uani d . 1 . .
    C C12 1.2792(2) 0.3084(2) 0.3796(2) 0.0408(6) Uani d . 1 . .
    C C13 1.4355(2) 0.3485(2) 0.4005(2) 0.0445(6) Uani d . 1 . .
    C C14 1.4773(3) 0.4108(2) 0.3151(2) 0.0511(7) Uani d . 1 . .
    H H14 1.5796 0.4407 0.3302 0.061 Uiso calc R 1 . .
    C C15 1.3714(3) 0.4312(2) 0.2059(2) 0.0461(6) Uani d . 1 . .
    C C16 1.4142(3) 0.4958(2) 0.1180(3) 0.0625(7) Uani d . 1 . .
    H H16 1.5173 0.5310 0.1345 0.075 Uiso calc R 1 . .
    C C17 1.3077(4) 0.5073(3) 0.0103(3) 0.0691(8) Uani d . 1 . .
    H H17 1.3382 0.5510 -0.0460 0.083 Uiso calc R 1 . .
    C C18 1.1518(3) 0.4538(3) -0.0169(3) 0.0625(7) Uani d . 1 . .
    H H18 1.0785 0.4583 -0.0933 0.075 Uiso calc R 1 . .
    C C19 1.1064(3) 0.3949(2) 0.0678(2) 0.0490(6) Uani d . 1 . .
    H H19 1.0027 0.3619 0.0493 0.059 Uiso calc R 1 . .
    C C20 1.2138(2) 0.3833(2) 0.1827(2) 0.0418(6) Uani d . 1 . .
    C C21 1.5484(3) 0.3257(2) 0.5097(3) 0.0539(7) Uani d . 1 . .
    H H21 1.6501 0.3574 0.5226 0.065 Uiso calc R 1 . .
    C C22 1.6320(3) 0.2426(2) 0.6952(2) 0.0657(8) Uani d . 1 . .
    H H22A 1.6428 0.2869 0.7764 0.079 Uiso calc R 1 . .
    H H22B 1.7303 0.2855 0.6937 0.079 Uiso calc R 1 . .
    C C23 1.5938(3) 0.0939(3) 0.6875(2) 0.0654(8) Uani d . 1 . .
    H H23A 1.5885 0.0510 0.6083 0.078 Uiso calc R 1 . .
    H H23B 1.4925 0.0502 0.6837 0.078 Uiso calc R 1 . .
    C C24 1.7112(3) 0.0693(3) 0.8015(3) 0.0837(9) Uani d . 1 . .
    H H24A 1.8123 0.1147 0.8074 0.126 Uiso calc R 1 . .
    H H24B 1.6842 -0.0278 0.7895 0.126 Uiso calc R 1 . .
    H H24C 1.7115 0.1055 0.8796 0.126 Uiso calc R 1 . .
    C C25 1.0527(4) 0.2247(3) 0.6459(3) 0.0819(9) Uani d . 1 . .
    H H25A 1.0438 0.2428 0.7246 0.098 Uiso calc R 1 . .
    H H25B 1.1341 0.1927 0.6647 0.098 Uiso calc R 1 . .
    C C26 0.9048(4) 0.1156(3) 0.5454(3) 0.1148(13) Uani d . 1 . .
    H H26A 0.8227 0.1446 0.5305 0.172 Uiso calc R 1 . .
    H H26B 0.8834 0.0325 0.5739 0.172 Uiso calc R 1 . .
    H H26C 0.9123 0.0988 0.4668 0.172 Uiso calc R 1 . .
loop_
    _atom_site_aniso_label
    _atom_site_aniso_U_11
    _atom_site_aniso_U_22
    _atom_site_aniso_U_33
    _atom_site_aniso_U_12
    _atom_site_aniso_U_13
    _atom_site_aniso_U_23
    O1 0.0426(10) 0.0422(9) 0.0837(13) 0.0137(8) 0.0270(9) -0.0041(9)
    O2 0.0418(10) 0.0671(10) 0.0566(12) 0.0264(9) 0.0201(9) 0.0260(9)
    O3 0.0925(15) 0.0585(11) 0.0825(15) 0.0393(11) 0.0532(12) 0.0186(10)
    N1 0.0453(13) 0.0549(13) 0.0607(15) 0.0258(11) 0.0092(11) 0.0122(11)
    C1 0.0345(13) 0.0363(12) 0.0501(15) 0.0130(11) 0.0161(11) 0.0073(11)
    C2 0.0412(14) 0.0496(15) 0.0622(17) 0.0217(12) 0.0250(12) 0.0099(12)
    C3 0.0330(13) 0.0586(16) 0.0629(17) 0.0177(12) 0.0194(12) 0.0116(13)
    C4 0.0338(13) 0.0431(13) 0.0457(15) 0.0125(11) 0.0132(11) 0.0096(11)
    C5 0.0389(14) 0.0526(15) 0.0619(17) 0.0091(13) 0.0153(13) 0.0083(13)
    C6 0.0558(18) 0.0429(15) 0.0629(19) 0.0072(14) 0.0147(14) 0.0022(13)
    C7 0.0617(18) 0.0452(15) 0.0572(17) 0.0232(13) 0.0211(14) 0.0044(12)
    C8 0.0443(14) 0.0472(14) 0.0486(15) 0.0222(12) 0.0182(12) 0.0090(12)
    C9 0.0346(13) 0.0406(12) 0.0358(13) 0.0162(10) 0.0128(10) 0.0107(10)
    C10 0.0290(12) 0.0390(12) 0.0369(13) 0.0137(10) 0.0112(10) 0.0090(10)
    C11 0.0322(12) 0.0351(12) 0.0433(14) 0.0149(10) 0.0157(11) 0.0056(10)
    C12 0.0390(13) 0.0346(12) 0.0485(15) 0.0140(10) 0.0213(12) 0.0085(11)
    C13 0.0343(13) 0.0403(13) 0.0551(16) 0.0180(11) 0.0162(12) 0.0054(11)
    C14 0.0366(14) 0.0458(14) 0.0752(19) 0.0181(12) 0.0298(14) 0.0092(13)
    C15 0.0461(15) 0.0442(13) 0.0601(17) 0.0235(12) 0.0313(13) 0.0133(12)
    C16 0.0649(18) 0.0616(17) 0.086(2) 0.0319(15) 0.0522(17) 0.0241(15)
    C17 0.092(2) 0.0770(19) 0.080(2) 0.0509(18) 0.0620(19) 0.0361(16)
    C18 0.085(2) 0.0717(18) 0.0572(18) 0.0507(17) 0.0407(16) 0.0227(15)
    C19 0.0524(15) 0.0507(14) 0.0504(16) 0.0271(12) 0.0246(13) 0.0130(12)
    C20 0.0439(14) 0.0368(12) 0.0488(15) 0.0199(11) 0.0232(12) 0.0060(11)
    C21 0.0342(14) 0.0452(15) 0.0705(19) 0.0178(12) 0.0133(13) 0.0060(13)
    C22 0.0535(16) 0.0645(17) 0.0633(18) 0.0300(14) 0.0085(14) 0.0109(14)
    C23 0.0583(17) 0.0684(17) 0.0583(17) 0.0280(14) 0.0137(14) 0.0221(13)
    C24 0.0665(19) 0.096(2) 0.088(2) 0.0434(17) 0.0230(17) 0.0439(18)
    C25 0.123(3) 0.077(2) 0.074(2) 0.056(2) 0.056(2) 0.0300(17)
    C26 0.122(3) 0.078(2) 0.123(3) 0.015(2) 0.059(3) 0.025(2)
_geom_special_details
;
All e.s.d.'s (except the e.s.d. in the dihedral angle between two l.s. planes)
are estimated using the full covariance matrix. The cell e.s.d.'s are taken
into account individually in the estimation of e.s.d.'s in distances, angles
and torsion angles; correlations between e.s.d.'s in cell parameters are only
used when they are defined by crystal symmetry. An approximate (isotropic)
treatment of cell e.s.d.'s is used for estimating e.s.d.'s involving l.s.
planes.
;
loop_
    _geom_bond_atom_site_label_1
    _geom_bond_atom_site_label_2
    _geom_bond_site_symmetry_2
    _geom_bond_distance
    _geom_bond_publ_flag
    O1 C1 . 1.372(2) ?
    O1 H1 . 0.8200 ?
    O2 C12 . 1.360(3) ?
    O2 H2 . 0.8200 ?
    O3 C25 . 1.419(3) ?
    O3 H3 . 0.8200 ?
    N1 C21 . 1.272(3) ?
    N1 C22 . 1.464(3) ?
    C1 C10 . 1.376(3) ?
    C1 C2 . 1.403(3) ?
    C2 C3 . 1.356(3) ?
    C2 H2A . 0.9300 ?
    C3 C4 . 1.406(3) ?
    C3 H3A . 0.9300 ?
    C4 C9 . 1.415(3) ?
    C4 C5 . 1.421(3) ?
    C5 C6 . 1.359(3) ?
    C5 H5 . 0.9300 ?
    C6 C7 . 1.391(3) ?
    C6 H6 . 0.9300 ?
    C7 C8 . 1.362(3) ?
    C7 H7 . 0.9300 ?
    C8 C9 . 1.413(3) ?
    C8 H8 . 0.9300 ?
    C9 C10 . 1.435(3) ?
    C10 C11 . 1.493(3) ?
    C11 C12 . 1.372(3) ?
    C11 C20 . 1.424(3) ?
    C12 C13 . 1.433(3) ?
    C13 C14 . 1.371(3) ?
    C13 C21 . 1.453(3) ?
    C14 C15 . 1.404(3) ?
    C14 H14 . 0.9300 ?
    C15 C16 . 1.414(3) ?
    C15 C20 . 1.430(3) ?
    C16 C17 . 1.350(4) ?
    C16 H16 . 0.9300 ?
    C17 C18 . 1.399(4) ?
    C17 H17 . 0.9300 ?
    C18 C19 . 1.367(3) ?
    C18 H18 . 0.9300 ?
    C19 C20 . 1.409(3) ?
    C19 H19 . 0.9300 ?
    C21 H21 . 0.9300 ?
    C22 C23 . 1.486(3) ?
    C22 H22A . 0.9700 ?
    C22 H22B . 0.9700 ?
    C23 C24 . 1.519(3) ?
    C23 H23A . 0.9700 ?
    C23 H23B . 0.9700 ?
    C24 H24A . 0.9600 ?
    C24 H24B . 0.9600 ?
    C24 H24C . 0.9600 ?
    C25 C26 . 1.480(4) ?
    C25 H25A . 0.9700 ?
    C25 H25B . 0.9700 ?
    C26 H26A . 0.9600 ?
    C26 H26B . 0.9600 ?
    C26 H26C . 0.9600 ?
loop_
    _geom_angle_atom_site_label_1
    _geom_angle_atom_site_label_2
    _geom_angle_atom_site_label_3
    _geom_angle_site_symmetry_1
    _geom_angle_site_symmetry_3
    _geom_angle
    _geom_angle_publ_flag
    C1 O1 H1 . . 109.5 ?
    C12 O2 H2 . . 109.5 ?
    C25 O3 H3 . . 109.5 ?
    C21 N1 C22 . . 119.3(2) ?
    O1 C1 C10 . . 118.24(19) ?
    O1 C1 C2 . . 119.98(19) ?
    C10 C1 C2 . . 121.76(19) ?
    C3 C2 C1 . . 120.2(2) ?
    C3 C2 H2A . . 119.9 ?
    C1 C2 H2A . . 119.9 ?
    C2 C3 C4 . . 121.0(2) ?
    C2 C3 H3A . . 119.5 ?
    C4 C3 H3A . . 119.5 ?
    C3 C4 C9 . . 119.16(19) ?
    C3 C4 C5 . . 122.0(2) ?
    C9 C4 C5 . . 118.9(2) ?
    C6 C5 C4 . . 120.8(2) ?
    C6 C5 H5 . . 119.6 ?
    C4 C5 H5 . . 119.6 ?
    C5 C6 C7 . . 120.2(2) ?
    C5 C6 H6 . . 119.9 ?
    C7 C6 H6 . . 119.9 ?
    C8 C7 C6 . . 120.8(2) ?
    C8 C7 H7 . . 119.6 ?
    C6 C7 H7 . . 119.6 ?
    C7 C8 C9 . . 121.0(2) ?
    C7 C8 H8 . . 119.5 ?
    C9 C8 H8 . . 119.5 ?
    C8 C9 C4 . . 118.3(2) ?
    C8 C9 C10 . . 122.0(2) ?
    C4 C9 C10 . . 119.63(19) ?
    C1 C10 C9 . . 118.25(19) ?
    C1 C10 C11 . . 121.72(18) ?
    C9 C10 C11 . . 120.02(18) ?
    C12 C11 C20 . . 119.3(2) ?
    C12 C11 C10 . . 119.8(2) ?
    C20 C11 C10 . . 120.84(19) ?
    O2 C12 C11 . . 118.8(2) ?
    O2 C12 C13 . . 119.5(2) ?
    C11 C12 C13 . . 121.7(2) ?
    C14 C13 C12 . . 118.3(2) ?
    C14 C13 C21 . . 120.4(2) ?
    C12 C13 C21 . . 121.4(2) ?
    C13 C14 C15 . . 122.5(2) ?
    C13 C14 H14 . . 118.7 ?
    C15 C14 H14 . . 118.7 ?
    C14 C15 C16 . . 122.7(2) ?
    C14 C15 C20 . . 118.3(2) ?
    C16 C15 C20 . . 119.0(2) ?
    C17 C16 C15 . . 121.1(3) ?
    C17 C16 H16 . . 119.5 ?
    C15 C16 H16 . . 119.5 ?
    C16 C17 C18 . . 120.3(3) ?
    C16 C17 H17 . . 119.9 ?
    C18 C17 H17 . . 119.9 ?
    C19 C18 C17 . . 120.5(3) ?
    C19 C18 H18 . . 119.8 ?
    C17 C18 H18 . . 119.8 ?
    C18 C19 C20 . . 121.2(2) ?
    C18 C19 H19 . . 119.4 ?
    C20 C19 H19 . . 119.4 ?
    C19 C20 C11 . . 122.5(2) ?
    C19 C20 C15 . . 117.8(2) ?
    C11 C20 C15 . . 119.7(2) ?
    N1 C21 C13 . . 122.2(2) ?
    N1 C21 H21 . . 118.9 ?
    C13 C21 H21 . . 118.9 ?
    N1 C22 C23 . . 111.9(2) ?
    N1 C22 H22A . . 109.2 ?
    C23 C22 H22A . . 109.2 ?
    N1 C22 H22B . . 109.2 ?
    C23 C22 H22B . . 109.2 ?
    H22A C22 H22B . . 107.9 ?
    C22 C23 C24 . . 112.9(2) ?
    C22 C23 H23A . . 109.0 ?
    C24 C23 H23A . . 109.0 ?
    C22 C23 H23B . . 109.0 ?
    C24 C23 H23B . . 109.0 ?
    H23A C23 H23B . . 107.8 ?
    C23 C24 H24A . . 109.5 ?
    C23 C24 H24B . . 109.5 ?
    H24A C24 H24B . . 109.5 ?
    C23 C24 H24C . . 109.5 ?
    H24A C24 H24C . . 109.5 ?
    H24B C24 H24C . . 109.5 ?
    O3 C25 C26 . . 112.0(3) ?
    O3 C25 H25A . . 109.2 ?
    C26 C25 H25A . . 109.2 ?
    O3 C25 H25B . . 109.2 ?
    C26 C25 H25B . . 109.2 ?
    H25A C25 H25B . . 107.9 ?
    C25 C26 H26A . . 109.5 ?
    C25 C26 H26B . . 109.5 ?
    H26A C26 H26B . . 109.5 ?
    C25 C26 H26C . . 109.5 ?
    H26A C26 H26C . . 109.5 ?
    H26B C26 H26C . . 109.5 ?
loop_
    _geom_hbond_atom_site_label_D
    _geom_hbond_atom_site_label_H
    _geom_hbond_atom_site_label_A
    _geom_hbond_site_symmetry_A
    _geom_hbond_distance_DH
    _geom_hbond_distance_HA
    _geom_hbond_distance_DA
    _geom_hbond_angle_DHA
    O1 H1 O3 2_766 0.82 1.92 2.738(2) 175.3
    O2 H2 N1 . 0.82 1.85 2.590(3) 149.1
    O3 H3 O2 . 0.82 2.19 2.939(3) 150.9
data_global
_journal_date_recd_electronic     2008-06-28
_journal_date_accepted     2008-07-03
_journal_name_full     'Acta Crystallographica, Section E'
_journal_year     2008
_journal_volume     64
_journal_issue      8
_journal_page_first     o1438
_journal_page_last     o1438
_journal_paper_category     QO
_journal_coeditor_code     BT2737
_publ_contact_author_name     'Rui-Xiang Li'
_publ_contact_author_address
;
Institute of Homogeneous Catalysis
Department of Chemistry
Sichuan University
Chengdu 610064
People's Republic of China
;
_publ_contact_author_email     sculiruixiang@163.com
_publ_contact_author_fax     '86-28-85412904'
_publ_contact_author_phone     '86-28-85412904'
_publ_section_title
;
3-(<i>n</i>-Propyliminomethyl)-1,1'-bi-2-naphthol ethanol solvate
;
loop_
    _publ_author_name
    _publ_author_footnote
    _publ_author_address
    'Ling-Zhi Zhong' .
;
Institute of Homogeneous Catalysis
Department of Chemistry
Sichuan University
Chengdu 610064
People's Republic of China
;
    'Kun Wang' .
;
Institute of Homogeneous Catalysis
Department of Chemistry
Sichuan University
Chengdu 610064
People's Republic of China
;
    'Xiao-Yan Ma' .
;
Institute of Homogeneous Catalysis
Department of Chemistry
Sichuan University
Chengdu 610064
People's Republic of China
;
    'Rui-Xiang Li' .
;
Institute of Homogeneous Catalysis
Department of Chemistry
Sichuan University
Chengdu 610064
People's Republic of China
;
