# Supplementary material for: 3-(n-Propyl­imino­meth­yl)-1,1′-bi-2-naphthol ethanol solvate
Source: Acta Crystallogr Sect E Struct Rep Online. 2008 Jul 9;64(Pt 8):o1438. doi: 10.1107/S1600536808020436 (PMC2962069; doi:10.1107/S1600536808020436)
Supplement: Supplementary file 2 [file e-64-o1438-Isup2.hkl]

# 
# h,k,l, Fc-squared, Fo-squared, sigma(Fo-squared) and status flag 
# 
data_I
_shelx_title ' ZLZ in p-1' 
_shelx_refln_list_code          4 
_shelx_F_calc_maximum      135.61 
_exptl_crystal_F_000       428.00 
_reflns_d_resolution_high  0.8274 
 
loop_ 
 _symmetry_equiv_pos_as_xyz 
 'x, y, z' 
 '-x, -y, -z' 
 
_cell_length_a    10.3557 
_cell_length_b    10.7019 
_cell_length_c    11.6805 
_cell_angle_alpha  94.745 
_cell_angle_beta  113.535 
_cell_angle_gamma 110.210 
 
_shelx_F_squared_multiplier     1.000 
 
loop_ 
 _refln_index_h 
 _refln_index_k 
 _refln_index_l 
 _refln_F_squared_calc 
 _refln_F_squared_meas 
 _refln_F_squared_sigma 
 _refln_observed_status 
   1   0   0      375.41      351.40      1.74 o 
   2   0   0       79.59       79.90      1.98 o 
   3   0   0       67.29       60.31      2.56 o 
   4   0   0        6.04        7.15      3.75 o 
   5   0   0      101.76       92.74      3.91 o 
   6   0   0       49.02       49.70      3.90 o 
   7   0   0       13.24       12.36      3.51 o 
   8   0   0        7.33       10.89      5.69 o 
   9   0   0        8.50        8.38      6.85 o 
  10   0   0        0.04        9.90      6.44 o 
 -10   1   0        4.48        0.00      7.52 o 
  -9   1   0        0.48        0.00      7.04 o 
  -8   1   0       23.55       10.13      6.56 o 
  -7   1   0        1.57        0.00      5.84 o 
  -6   1   0        0.39        0.00      4.72 o 
  -5   1   0       81.07       95.21      3.57 o 
  -4   1   0       38.88       42.47      2.74 o 
  -3   1   0      151.99      155.42      3.33 o 
  -2   1   0        0.49        0.08      1.96 o 
  -1   1   0      458.47      420.20      2.70 o 
   0   1   0     1332.42     1367.55     13.22 o 
   1   1   0      374.91      378.24      2.30 o 
   2   1   0     2728.70     2624.76     11.22 o 
   3   1   0      449.83      463.93      5.66 o 
   4   1   0        0.04        2.72      3.62 o 
   5   1   0       22.57       23.64      3.24 o 
   6   1   0        0.00        0.00      5.56 o 
   7   1   0       14.15        4.16      6.83 o 
   8   1   0        4.55        0.31      6.65 o 
   9   1   0        2.68        1.42      6.98 o 
  10   1   0        1.14        0.21      7.37 o 
 -11   2   0       22.25       20.50      8.51 o 
 -10   2   0        3.13        0.00      6.30 o 
  -9   2   0        5.11        3.72      6.17 o 
  -8   2   0       16.91        9.74      6.39 o 
  -7   2   0      189.66      191.97      5.76 o 
  -6   2   0       33.81       41.33      3.73 o 
  -5   2   0      190.79      186.82      4.35 o 
  -4   2   0      973.89      932.94      7.89 o 
  -3   2   0       80.75       72.94      2.32 o 
  -2   2   0      202.37      185.35      2.78 o 
  -1   2   0     3531.02     3528.52     42.11 o 
   0   2   0       10.53       10.60      0.90 o 
   1   2   0     2391.90     2452.67      7.25 o 
   2   2   0      658.48      631.80      6.24 o 
   3   2   0      526.95      573.49      6.90 o 
   4   2   0      257.41      281.51      5.70 o 
   5   2   0       23.83        9.49      6.10 o 
   6   2   0      141.99      139.13      5.42 o 
   7   2   0      187.80      198.10      6.94 o 
   8   2   0       10.01       22.56      6.02 o 
   9   2   0       28.51       24.58      8.87 o 
 -11   3   0       72.95       90.83      9.93 o 
 -10   3   0       68.03       65.60      4.95 o 
  -9   3   0       33.41       41.25      4.45 o 
  -8   3   0      128.26      125.55      5.72 o 
  -7   3   0       41.99       38.20      3.56 o 
  -6   3   0       10.08       14.31      2.51 o 
  -5   3   0      344.44      298.91      5.67 o 
  -4   3   0       37.69       27.54      2.32 o 
  -3   3   0       29.00       22.98      2.01 o 
  -2   3   0       26.75       24.52      1.89 o 
  -1   3   0        1.13        1.04      2.82 o 
   0   3   0      230.22      224.77      2.58 o 
   1   3   0        4.75        4.96      2.38 o 
   2   3   0      234.13      244.59      4.53 o 
   3   3   0      699.28      745.18      8.34 o 
   4   3   0      414.32      474.00      7.82 o 
   5   3   0      606.11      595.43      9.35 o 
   6   3   0       15.90        8.44      4.84 o 
   7   3   0       32.74       27.00      7.16 o 
   8   3   0       22.76       28.39      8.14 o 
   9   3   0        0.04        0.00      8.78 o 
 -11   4   0       18.60       21.55      7.55 o 
 -10   4   0        2.84       10.87      3.60 o 
  -9   4   0       87.56      106.80      5.39 o 
  -8   4   0       87.16       86.03      4.98 o 
  -7   4   0       42.69       43.44      3.89 o 
  -6   4   0        4.59        3.56      2.93 o 
  -5   4   0       24.32       23.13      2.46 o 
  -4   4   0      648.18      622.99      7.01 o 
  -3   4   0      257.83      240.76      4.20 o 
  -2   4   0       64.90       61.96      2.54 o 
  -1   4   0      388.16      385.98      4.95 o 
   0   4   0       98.43      102.86      2.19 o 
   1   4   0       16.86       18.39      1.69 o 
   2   4   0       49.55       63.38      3.09 o 
   3   4   0      379.64      415.08      7.18 o 
   4   4   0       22.77       26.01      4.20 o 
   5   4   0      163.20      159.13      5.98 o 
   6   4   0       39.10       41.68      4.52 o 
   7   4   0        7.10       12.88      6.73 o 
   8   4   0        0.21        0.00      7.87 o 
 -11   5   0        1.54        0.00      7.79 o 
 -10   5   0        6.80        3.10      6.57 o 
  -9   5   0      116.15      121.77      6.29 o 
  -8   5   0        3.62        9.24      5.80 o 
  -7   5   0      157.25      153.10      5.66 o 
  -6   5   0      178.09      171.91      5.15 o 
  -5   5   0       10.40        7.86      4.39 o 
  -4   5   0       62.58       59.71      3.25 o 
  -3   5   0        4.44        8.04      2.10 o 
  -2   5   0      155.87      138.82      3.55 o 
  -1   5   0        0.95        1.89      3.56 o 
   0   5   0     1195.25     1250.85      7.35 o 
   1   5   0       22.78       32.62      3.02 o 
   2   5   0        0.12        0.00      5.00 o 
   3   5   0        0.83        0.00      6.22 o 
   4   5   0        7.25        0.25      6.77 o 
   5   5   0        3.43        5.17      3.49 o 
   6   5   0        4.40        6.86      6.29 o 
   7   5   0       11.65        0.00      8.09 o 
 -11   6   0        5.91       11.03      6.55 o 
 -10   6   0        9.13        3.65      6.64 o 
  -9   6   0        4.51        0.00      6.71 o 
  -8   6   0     1552.40     1577.43     16.69 o 
  -7   6   0        0.27        0.00      5.92 o 
  -6   6   0       38.13       38.60      3.73 o 
  -5   6   0       10.41        6.10      4.81 o 
  -4   6   0      318.24      333.08      6.20 o 
  -3   6   0      202.11      202.13      4.70 o 
  -2   6   0       88.53       79.58      3.55 o 
  -1   6   0      142.79      132.75      4.25 o 
   0   6   0        1.33        0.00      3.31 o 
   1   6   0       53.73       59.50      3.75 o 
   2   6   0        0.41        0.00      5.65 o 
   3   6   0       15.11       14.01      6.72 o 
   4   6   0       14.02       15.45      4.15 o 
   5   6   0        2.80        8.50      6.62 o 
   6   6   0        1.31        0.00      7.51 o 
   7   6   0       45.03       40.37      9.48 o 
 -11   7   0        0.04        0.00      6.99 o 
 -10   7   0        0.84        0.00      7.01 o 
  -9   7   0       52.31       59.78      5.23 o 
  -8   7   0      397.20      412.95      9.43 o 
  -7   7   0       47.84       40.21      4.27 o 
  -6   7   0      137.78      131.12      5.29 o 
  -5   7   0      182.50      192.82      5.56 o 
  -4   7   0       16.82       22.20      2.79 o 
  -3   7   0        6.09        2.33      4.87 o 
  -2   7   0       76.84       79.80      3.77 o 
  -1   7   0       54.70       54.06      4.03 o 
   0   7   0      154.96      152.44      3.81 o 
   1   7   0       15.39        6.92      6.35 o 
   2   7   0        2.14        0.00      6.55 o 
   3   7   0       23.04       19.97      7.02 o 
   4   7   0        0.36        6.57      6.16 o 
   5   7   0        0.10        0.00      7.63 o 
   6   7   0       13.48       11.54      8.06 o 
 -11   8   0        2.19        0.00      7.51 o 
 -10   8   0        7.82        1.84      6.49 o 
  -9   8   0       98.23       94.82      5.81 o 
  -8   8   0        1.52        0.00      5.43 o 
  -7   8   0      154.73      169.11      6.26 o 
  -6   8   0       66.54       69.07      4.30 o 
  -5   8   0        0.23        0.00      5.81 o 
  -4   8   0       11.77       10.32      5.57 o 
  -3   8   0       49.08       45.04      3.71 o 
  -2   8   0       14.20       17.26      3.73 o 
  -1   8   0      115.15      105.38      5.19 o 
   0   8   0       46.23       47.47      3.03 o 
   1   8   0       16.99       11.16      3.76 o 
   2   8   0      173.71      168.91      7.11 o 
   3   8   0       21.53       17.60      7.06 o 
   4   8   0        0.73        0.00      7.92 o 
   5   8   0        6.38        2.02      7.69 o 
 -10   9   0        2.46        5.20      6.75 o 
  -9   9   0       41.80       49.90      4.76 o 
  -8   9   0        4.37        0.00      6.52 o 
  -7   9   0        0.02        0.00      6.00 o 
  -6   9   0        4.65        0.00      6.13 o 
  -5   9   0       73.04       67.36      4.49 o 
  -4   9   0      186.18      189.52      6.48 o 
  -3   9   0      245.99      247.77      6.99 o 
  -2   9   0       46.81       44.47      4.54 o 
  -1   9   0        1.96        5.25      3.59 o 
   0   9   0        2.26        2.58      3.00 o 
   1   9   0       16.91       20.66      6.56 o 
   2   9   0        1.32        0.00      6.94 o 
   3   9   0        0.07        0.00      7.25 o 
   4   9   0        1.23        0.00      8.86 o 
 -10  10   0        0.02        0.00      7.51 o 
  -9  10   0        0.10        0.38      6.34 o 
  -8  10   0       13.81       15.49      3.87 o 
  -7  10   0       49.69       55.86      4.82 o 
  -6  10   0       11.57       13.65      3.29 o 
  -5  10   0        0.28        1.48      5.46 o 
  -4  10   0       92.16       95.58      5.13 o 
  -3  10   0       20.09       18.98      6.56 o 
  -2  10   0       94.12       82.93      8.06 o 
  -1  10   0        6.66        6.45      4.17 o 
   0  10   0        0.01        0.00      4.64 o 
   1  10   0        0.42        0.00      6.78 o 
   2  10   0        1.01        0.00      7.89 o 
  -9  11   0        0.55        0.00      7.95 o 
  -8  11   0       30.18       28.75      7.89 o 
  -7  11   0       32.06       33.09      4.35 o 
  -6  11   0        1.29        0.00      6.30 o 
  -5  11   0       22.40       21.49      3.75 o 
  -4  11   0        7.27        5.91      6.18 o 
  -3  11   0       11.84        9.26      6.95 o 
  -2  11   0        0.08        0.68      6.30 o 
  -1  11   0        0.15       10.93      5.88 o 
   0  11   0       16.23       13.93      5.18 o 
   1  11   0        1.11        0.00      7.80 o 
  -8  12   0        4.61        0.00      7.88 o 
  -7  12   0        0.18        5.13      6.00 o 
  -6  12   0        0.18        1.91      5.94 o 
  -5  12   0        4.43        0.00      6.68 o 
  -4  12   0       10.11        0.00      7.47 o 
  -3  12   0        0.56        0.00      7.15 o 
  -2  12   0        0.00        0.38      6.67 o 
  -1  12   0       34.80       45.97      5.35 o 
   1 -12   1        5.47        0.00      8.02 o 
   2 -12   1        2.50        4.92      6.55 o 
   3 -12   1        0.51        0.18      6.35 o 
   4 -12   1        0.02        0.00      7.16 o 
   5 -12   1        0.13        2.24      5.83 o 
   6 -12   1        0.44        0.00      6.77 o 
   7 -12   1       17.98        2.99      8.77 o 
  -1 -11   1        0.24        0.79      6.98 o 
   0 -11   1        2.68        4.42      6.53 o 
   1 -11   1       49.49       56.93      7.32 o 
   2 -11   1        1.35        5.66      6.26 o 
   3 -11   1       10.26        2.13      6.79 o 
   4 -11   1        8.94        7.53      6.50 o 
   5 -11   1        2.64        0.00      7.46 o 
   6 -11   1        2.68        0.00      6.77 o 
   7 -11   1        0.52        5.81      6.05 o 
   8 -11   1        2.78        4.63      6.32 o 
   9 -11   1        0.59        0.00      7.36 o 
  -3 -10   1        7.32        9.81      7.80 o 
  -2 -10   1       14.69        6.12      7.74 o 
  -1 -10   1        5.24        1.89      7.15 o 
   0 -10   1        9.02        2.26      6.70 o 
   1 -10   1       49.95       55.21      4.60 o 
   2 -10   1      105.25      127.62      5.69 o 
   3 -10   1      394.24      402.65      9.52 o 
   4 -10   1       80.80       81.31      5.21 o 
   5 -10   1       41.69       41.28      4.07 o 
   6 -10   1       17.36       23.09      6.45 o 
   7 -10   1        0.55        0.00      6.63 o 
   8 -10   1        0.02        0.00      6.45 o 
   9 -10   1        4.37        0.00      7.44 o 
  -4  -9   1        4.99        2.90      7.23 o 
  -3  -9   1       12.61        8.32      6.82 o 
  -2  -9   1       10.54        0.00      6.89 o 
  -1  -9   1       27.69       16.22      7.20 o 
   0  -9   1      104.17      112.40      7.78 o 
   1  -9   1       77.23       65.18      7.03 o 
   2  -9   1       45.62       45.91      4.18 o 
   3  -9   1       60.40       55.72      4.82 o 
   4  -9   1       38.72       36.30      4.00 o 
   5  -9   1       79.20       78.93      4.63 o 
   6  -9   1        2.12        2.82      5.10 o 
   7  -9   1        9.99       17.71      3.53 o 
   8  -9   1        0.01        0.00      5.95 o 
   9  -9   1        3.02        0.00      6.92 o 
  10  -9   1        7.94        4.99      7.32 o 
  -5  -8   1        0.01        0.00      7.22 o 
  -4  -8   1       13.70        6.86      6.86 o 
  -3  -8   1        0.10        0.00      6.18 o 
  -2  -8   1        8.96        2.12      6.51 o 
  -1  -8   1        0.06        2.60      5.67 o 
   0  -8   1       21.03       20.75      3.44 o 
   1  -8   1        0.07        0.00      5.88 o 
   2  -8   1       13.84       10.55      5.37 o 
   3  -8   1       16.88       15.71      3.03 o 
   4  -8   1       53.19       49.14      3.93 o 
   5  -8   1       14.97       17.23      3.32 o 
   6  -8   1       68.72       68.98      4.37 o 
   7  -8   1        6.10        5.90      5.93 o 
   8  -8   1        1.80        0.00      6.03 o 
   9  -8   1       18.07       11.04      7.21 o 
  10  -8   1       49.40       44.83      5.87 o 
  -6  -7   1        0.21        0.00      7.14 o 
  -5  -7   1        0.42        0.00      6.57 o 
  -4  -7   1        0.03        2.27      6.06 o 
  -3  -7   1       14.43       18.18      6.10 o 
  -2  -7   1       50.58       47.57      4.11 o 
  -1  -7   1       49.03       47.55      3.85 o 
   0  -7   1      105.56      109.95      4.56 o 
   1  -7   1        8.39        0.00      5.29 o 
   2  -7   1        2.62        0.00      4.94 o 
   3  -7   1        6.25        6.66      4.55 o 
   4  -7   1      778.58      806.65     10.16 o 
   5  -7   1       13.65       11.57      2.97 o 
   6  -7   1        4.73        5.63      5.24 o 
   7  -7   1        4.49        0.00      5.84 o 
   8  -7   1      168.58      152.16      6.37 o 
   9  -7   1       89.53       85.57      8.53 o 
  10  -7   1       10.94       14.51      3.92 o 
  -7  -6   1        0.01        0.00      7.38 o 
  -6  -6   1        3.40        0.00      7.14 o 
  -5  -6   1        0.66        4.18      5.95 o 
  -4  -6   1       10.95        7.56      6.33 o 
  -3  -6   1        6.94        6.93      5.93 o 
  -2  -6   1       45.88       42.78      3.64 o 
  -1  -6   1      212.73      203.11      5.42 o 
   0  -6   1       53.00       59.12      3.26 o 
   1  -6   1       88.49       88.46      3.61 o 
   2  -6   1      303.55      307.98      5.67 o 
   3  -6   1       45.41       37.82      3.08 o 
   4  -6   1      493.88      510.85      7.44 o 
   5  -6   1       43.61       45.57      3.59 o 
   6  -6   1       51.37       55.74      3.63 o 
   7  -6   1      206.62      202.82      6.59 o 
   8  -6   1      109.81      105.50      5.71 o 
   9  -6   1        1.12        6.92      5.54 o 
  10  -6   1        1.93       11.31      5.75 o 
  11  -6   1        1.91        4.75      6.86 o 
  -8  -5   1       21.16       27.25      4.71 o 
  -7  -5   1        4.54        5.19      6.77 o 
  -6  -5   1        7.20       12.87      6.31 o 
  -5  -5   1        0.55        0.00      6.27 o 
  -4  -5   1        5.62        0.00      5.91 o 
  -3  -5   1      203.46      202.83      5.77 o 
  -2  -5   1      180.34      197.17      4.88 o 
  -1  -5   1      103.78      107.60      3.81 o 
   0  -5   1      139.42      141.20      3.80 o 
   1  -5   1      215.64      224.42      4.40 o 
   2  -5   1       85.73       76.98      3.06 o 
   3  -5   1     1102.24     1159.76      9.69 o 
   4  -5   1       95.56       88.65      3.44 o 
   5  -5   1       59.32       62.72      3.43 o 
   6  -5   1      203.66      203.69      5.73 o 
   7  -5   1        0.10        0.00      5.85 o 
   8  -5   1      315.72      337.56      8.33 o 
   9  -5   1        0.25        0.00      6.54 o 
  10  -5   1       10.77       19.92      6.56 o 
  11  -5   1        0.19        6.39      6.68 o 
  -8  -4   1        0.16        6.65      6.40 o 
  -7  -4   1        2.32        9.24      5.88 o 
  -6  -4   1        0.00        0.00      6.58 o 
  -5  -4   1      217.46      218.37      6.70 o 
  -4  -4   1      243.20      249.44      7.71 o 
  -3  -4   1        0.12        0.00      4.72 o 
  -2  -4   1      444.05      474.25      6.62 o 
  -1  -4   1     1197.66     1211.92      9.33 o 
   0  -4   1      248.02      236.74      4.15 o 
   1  -4   1        0.14        1.46      3.04 o 
   2  -4   1       26.92       22.96      2.11 o 
   3  -4   1       20.45       20.23      1.98 o 
   4  -4   1      703.68      712.75      7.84 o 
   5  -4   1      129.24      121.87      3.98 o 
   6  -4   1        0.00        0.00      4.87 o 
   7  -4   1      326.04      332.71      7.57 o 
   8  -4   1      242.77      234.79      6.91 o 
   9  -4   1        1.08        0.00      6.45 o 
  10  -4   1       15.70        0.73      7.54 o 
  -9  -3   1       17.47       22.57      7.70 o 
  -8  -3   1       25.30       11.21      7.68 o 
  -7  -3   1      214.12      213.33      9.53 o 
  -6  -3   1      366.54      379.40     10.95 o 
  -5  -3   1        4.01       10.46      5.24 o 
  -4  -3   1       22.52       29.15      2.89 o 
  -3  -3   1      212.51      229.87      4.64 o 
  -2  -3   1        0.11        2.28      3.15 o 
  -1  -3   1       10.06        3.37      3.27 o 
   0  -3   1      590.88      562.03      5.19 o 
   1  -3   1     2320.08     2215.63      9.96 o 
   2  -3   1     3011.82     2986.17     12.63 o 
   3  -3   1      634.74      603.47      6.11 o 
   4  -3   1       42.58       35.40      2.58 o 
   5  -3   1       14.33        6.08      4.33 o 
   6  -3   1      298.38      298.96      6.39 o 
   7  -3   1      915.70      890.22     11.65 o 
   8  -3   1       48.62       48.67      5.07 o 
   9  -3   1        3.40        4.33      6.14 o 
  10  -3   1        2.15        0.00      7.44 o 
  -9  -2   1        0.53        5.63      6.32 o 
  -8  -2   1        9.18        1.21      6.66 o 
  -7  -2   1        0.00        9.73      5.39 o 
  -6  -2   1       23.87       30.00      3.38 o 
  -5  -2   1       35.54       42.52      3.49 o 
  -4  -2   1       54.23       58.88      4.63 o 
  -3  -2   1       21.69       19.30      2.10 o 
  -2  -2   1        0.68        0.00      3.30 o 
  -1  -2   1       40.25       43.83      1.86 o 
   0  -2   1      460.36      420.33      3.65 o 
   1  -2   1        8.53        3.64      2.03 o 
   2  -2   1      582.94      527.56      4.92 o 
   3  -2   1       17.99       13.08      1.83 o 
   4  -2   1        7.91        0.51      3.87 o 
   5  -2   1     1165.76     1098.19     10.73 o 
   6  -2   1      136.23      171.01      5.38 o 
   7  -2   1        0.15        0.00      5.93 o 
   8  -2   1       67.24       62.62      4.61 o 
   9  -2   1       53.58       62.90      5.05 o 
  10  -2   1       10.95        9.53      8.46 o 
 -10  -1   1        1.83        7.38      6.90 o 
  -9  -1   1       15.11       20.19      6.49 o 
  -8  -1   1        1.56        8.73      5.88 o 
  -7  -1   1       40.53       37.98      6.29 o 
  -6  -1   1        2.17        7.58      5.28 o 
  -5  -1   1      111.55      114.70      3.88 o 
  -4  -1   1     1175.57     1203.82      9.51 o 
  -3  -1   1      823.03      800.10      9.74 o 
  -2  -1   1        0.31        1.64      2.61 o 
  -1  -1   1       24.94       18.61      1.00 o 
   0  -1   1     3413.63     3129.29     32.50 o 
   1  -1   1     2774.36     2587.08     33.52 o 
   2  -1   1      259.08      242.53      3.25 o 
   3  -1   1     1147.95     1102.20      8.40 o 
   4  -1   1      532.07      527.63      6.69 o 
   5  -1   1       27.52       24.47      3.29 o 
   6  -1   1        1.07        0.00      5.65 o 
   7  -1   1       74.52       69.64      5.17 o 
   8  -1   1      127.36      138.82      6.40 o 
   9  -1   1        8.26        4.12      7.14 o 
  10  -1   1       26.91       17.06      8.12 o 
 -10   0   1        0.02        0.00      6.76 o 
  -9   0   1        5.93        5.91      6.45 o 
  -8   0   1        7.52        0.00      6.36 o 
  -7   0   1       24.98       24.89      3.50 o 
  -6   0   1      191.23      191.70      5.13 o 
  -5   0   1        1.60        0.37      3.85 o 
  -4   0   1     2570.47     2716.36     13.84 o 
  -3   0   1      753.50      709.60      5.88 o 
  -2   0   1     9456.22     8628.40     73.77 o 
  -1   0   1      529.41      457.54      2.79 o 
   0   0   1      202.53      213.18      1.25 o 
   1   0   1       82.41       80.22      1.18 o 
   2   0   1        3.89        0.00      3.33 o 
   3   0   1      134.25      141.58      3.49 o 
   4   0   1        1.63        1.00      3.89 o 
   5   0   1        0.42        1.79      4.70 o 
   6   0   1       67.27       67.87      4.52 o 
   7   0   1       11.63        5.34      6.55 o 
   8   0   1        0.66        0.00      6.67 o 
   9   0   1        5.05        7.66      6.79 o 
  10   0   1       16.81       24.31      5.07 o 
 -11   1   1        4.54        0.00      8.00 o 
 -10   1   1       28.62       24.16      7.42 o 
  -9   1   1       38.72       38.28      4.17 o 
  -8   1   1        0.32        0.00      6.14 o 
  -7   1   1        4.54        0.00      5.27 o 
  -6   1   1       31.81       23.97      3.00 o 
  -5   1   1     1361.31     1480.59     11.07 o 
  -4   1   1      448.77      420.71      5.25 o 
  -3   1   1      444.42      371.88      4.39 o 
  -2   1   1      449.87      468.41      3.85 o 
  -1   1   1     3595.11     3568.94     36.21 o 
   0   1   1      184.47      178.53      1.51 o 
   1   1   1      175.51      162.26      1.97 o 
   2   1   1      734.43      715.10      6.33 o 
   3   1   1       23.59       27.18      2.33 o 
   4   1   1        2.38        0.00      4.79 o 
   5   1   1        9.02       12.73      3.06 o 
   6   1   1        2.59        0.71      6.06 o 
   7   1   1       98.40       97.61      5.92 o 
   8   1   1        2.61        0.00      6.53 o 
   9   1   1        1.97        0.19      7.25 o 
 -11   2   1        3.75       10.75      6.39 o 
 -10   2   1        4.33        8.17      4.00 o 
  -9   2   1      132.59      122.41      8.33 o 
  -8   2   1       11.61       10.52      5.85 o 
  -7   2   1        3.71        3.81      5.01 o 
  -6   2   1       36.31       44.78      3.30 o 
  -5   2   1      376.24      388.45      5.68 o 
  -4   2   1      611.36      607.44      6.15 o 
  -3   2   1       88.42       75.46      2.34 o 
  -2   2   1      322.22      298.89      3.39 o 
  -1   2   1      204.37      227.80      2.80 o 
   0   2   1    18390.77    21191.77     96.89 o 
   1   2   1     1647.46     1699.76      6.77 o 
   2   2   1      121.03      118.25      3.36 o 
   3   2   1      482.50      529.53      6.90 o 
   4   2   1        2.85        0.00      5.28 o 
   5   2   1      132.77      151.07      5.42 o 
   6   2   1       58.46       63.79      4.57 o 
   7   2   1       10.50       14.35      6.14 o 
   8   2   1        3.23        0.00      7.50 o 
   9   2   1       12.27       20.84      4.48 o 
 -11   3   1        0.00        0.00      6.71 o 
 -10   3   1       35.50       30.94      7.12 o 
  -9   3   1        7.50       12.68      3.39 o 
  -8   3   1       11.72       11.37      3.57 o 
  -7   3   1        0.27        0.00      5.17 o 
  -6   3   1       99.34       91.49      3.71 o 
  -5   3   1        0.02        1.15      3.67 o 
  -4   3   1       32.47       36.64      2.34 o 
  -3   3   1       39.40       32.94      2.15 o 
  -2   3   1        4.77        0.00      3.37 o 
  -1   3   1     6520.09     7076.04     76.92 o 
   0   3   1     3167.58     3304.69      9.76 o 
   1   3   1       88.68       89.71      2.10 o 
   2   3   1       83.17       91.07      3.40 o 
   3   3   1      521.50      577.78      7.90 o 
   4   3   1        6.44        0.00      6.34 o 
   5   3   1      201.55      204.85      6.27 o 
   6   3   1      147.87      145.64      6.24 o 
   7   3   1       11.64       14.11      3.96 o 
   8   3   1        0.39        0.00      7.54 o 
 -11   4   1        0.85        0.00      6.87 o 
 -10   4   1        5.10        6.14      3.55 o 
  -9   4   1       26.28       37.27      4.17 o 
  -8   4   1       30.33       16.61      6.26 o 
  -7   4   1      128.96      124.74      4.83 o 
  -6   4   1        5.36        0.08      4.24 o 
  -5   4   1       73.80       77.26      3.24 o 
  -4   4   1      596.61      578.99      4.51 o 
  -3   4   1      608.39      606.64      6.36 o 
  -2   4   1       68.15       69.34      2.49 o 
  -1   4   1     1390.35     1369.05      9.32 o 
   0   4   1       37.75       38.01      1.68 o 
   1   4   1      903.47      959.28      6.45 o 
   2   4   1      186.87      189.49      5.21 o 
   3   4   1       15.79        8.34      3.56 o 
   4   4   1      357.50      376.47      8.35 o 
   5   4   1       18.67       24.68      4.18 o 
   6   4   1        8.94        0.00      6.97 o 
   7   4   1        2.01        3.42      6.67 o 
   8   4   1        0.24        0.00      8.92 o 
 -11   5   1       20.20       19.96      7.41 o 
 -10   5   1        2.76        3.04      5.99 o 
  -9   5   1       10.30        8.23      6.25 o 
  -8   5   1      363.60      374.75      7.98 o 
  -7   5   1      222.82      213.63      5.62 o 
  -6   5   1       77.11       67.99      4.02 o 
  -5   5   1      728.09      705.66      8.22 o 
  -4   5   1      675.36      707.94      7.78 o 
  -3   5   1        1.59        0.00      3.79 o 
  -2   5   1       85.81       84.03      2.99 o 
  -1   5   1       13.36        4.10      4.07 o 
   0   5   1      529.91      557.89      5.15 o 
   1   5   1       23.82       23.02      2.69 o 
   2   5   1        0.90        3.69      5.49 o 
   3   5   1       39.33       40.55      4.10 o 
   4   5   1       69.76       62.24      4.50 o 
   5   5   1       37.80       34.14      5.05 o 
   6   5   1        2.44        0.00      7.33 o 
   7   5   1        3.70        5.54      7.58 o 
 -11   6   1       39.94       48.34      7.75 o 
 -10   6   1       83.93       80.34      7.84 o 
  -9   6   1        2.06        1.14      5.97 o 
  -8   6   1      287.78      302.06      7.82 o 
  -7   6   1       30.43       19.57      3.53 o 
  -6   6   1       80.58       76.40      3.95 o 
  -5   6   1       15.86       11.22      2.91 o 
  -4   6   1        6.57        2.30      4.16 o 
  -3   6   1       12.63       19.50      2.66 o 
  -2   6   1       21.08       17.75      2.53 o 
  -1   6   1      292.88      265.10      5.56 o 
   0   6   1       12.60       12.83      2.51 o 
   1   6   1        0.72        3.11      5.33 o 
   2   6   1       41.04       46.34      4.04 o 
   3   6   1       95.53      104.62      5.61 o 
   4   6   1        0.31        1.80      6.48 o 
   5   6   1        0.00        0.00      7.29 o 
   6   6   1        1.64        0.00      7.71 o 
 -11   7   1        0.59        0.00      7.16 o 
 -10   7   1       20.93       23.90      6.19 o 
  -9   7   1      670.72      704.55     14.41 o 
  -8   7   1        0.94        5.57      5.74 o 
  -7   7   1       10.91        5.32      5.77 o 
  -6   7   1       27.07       23.73      3.43 o 
  -5   7   1        4.87        0.00      5.28 o 
  -4   7   1       31.16       29.53      3.05 o 
  -3   7   1       49.64       53.80      3.68 o 
  -2   7   1       34.95       28.83      3.27 o 
  -1   7   1       66.81       68.13      4.51 o 
   0   7   1        9.99        5.73      4.20 o 
   1   7   1       73.28       77.12      4.62 o 
   2   7   1      100.74       95.19      5.26 o 
   3   7   1       33.92       28.48      4.50 o 
   4   7   1        1.49        0.00      7.32 o 
   5   7   1        4.48        0.00      8.07 o 
 -11   8   1        7.48        8.71      7.23 o 
 -10   8   1       31.00       27.30      7.33 o 
  -9   8   1        5.62        0.94      6.31 o 
  -8   8   1      239.20      261.47     10.31 o 
  -7   8   1       52.34       57.09      6.52 o 
  -6   8   1       21.45       13.45      6.35 o 
  -5   8   1       35.58       36.53      3.72 o 
  -4   8   1       20.38       15.90      3.12 o 
  -3   8   1        5.13        0.00      5.80 o 
  -2   8   1      173.81      151.27      5.64 o 
  -1   8   1       22.31       10.05      6.47 o 
   0   8   1       76.68       75.88      3.60 o 
   1   8   1       97.75       99.71      7.84 o 
   2   8   1       16.79        7.44      7.14 o 
   3   8   1        0.10        0.00      7.01 o 
   4   8   1        0.20        0.00      7.63 o 
 -11   9   1        2.28        9.87      7.03 o 
 -10   9   1       29.89       22.84      8.02 o 
  -9   9   1       17.56       21.45      3.88 o 
  -8   9   1      214.05      196.95      9.90 o 
  -7   9   1        1.63        6.62      5.49 o 
  -6   9   1       82.96       84.85      4.90 o 
  -5   9   1      157.32      166.79      6.04 o 
  -4   9   1       33.38       25.74      6.52 o 
  -3   9   1       79.51       84.25      4.73 o 
  -2   9   1      330.70      331.76      8.22 o 
  -1   9   1       34.42       40.68      4.08 o 
   0   9   1        4.43        0.00      4.68 o 
   1   9   1        8.83        0.00      6.94 o 
   2   9   1        2.46        3.01      6.96 o 
   3   9   1        3.00        0.00      8.21 o 
 -10  10   1        3.13        0.00      7.41 o 
  -9  10   1       43.46       47.27      4.65 o 
  -8  10   1        0.00        0.00      6.56 o 
  -7  10   1        5.53        2.90      3.41 o 
  -6  10   1       37.83       28.60      7.28 o 
  -5  10   1       43.21       41.61      4.05 o 
  -4  10   1      124.17      127.73      5.97 o 
  -3  10   1       53.13       47.06      4.68 o 
  -2  10   1        0.90        1.21      5.79 o 
  -1  10   1       14.21       12.55      4.18 o 
   0  10   1        0.57        0.00      4.63 o 
   1  10   1        0.00        0.00      7.13 o 
   2  10   1        0.85        6.21      7.29 o 
  -9  11   1       58.14       69.26      7.54 o 
  -8  11   1       36.96       32.88      8.21 o 
  -7  11   1        1.74        4.63      6.08 o 
  -6  11   1       30.20       31.26      5.02 o 
  -5  11   1       21.08       19.31      7.05 o 
  -4  11   1        7.65        0.00      6.85 o 
  -3  11   1        4.55        3.49      6.61 o 
  -2  11   1        2.90        0.00      7.05 o 
  -1  11   1        1.94        0.00      7.09 o 
   0  11   1        3.87        0.01      5.33 o 
  -8  12   1       14.46       20.48      7.42 o 
  -7  12   1       27.15       23.78      4.53 o 
  -6  12   1        3.72        8.87      6.83 o 
  -5  12   1        1.54        1.46      6.57 o 
  -4  12   1        1.30        0.00      6.89 o 
  -3  12   1        0.11        0.00      6.92 o 
  -2  12   1       11.04       12.72      7.12 o 
   0 -12   2        2.90        2.88      7.08 o 
   1 -12   2        0.18        0.00      7.42 o 
   2 -12   2        0.67        0.00      6.85 o 
   3 -12   2        0.08        0.00      7.55 o 
   4 -12   2        0.03        8.89      6.30 o 
   5 -12   2        1.25        0.00      7.13 o 
   6 -12   2        0.52        4.09      6.19 o 
   7 -12   2       11.00        0.00      8.05 o 
  -2 -11   2        0.46        0.00      8.29 o 
  -1 -11   2        9.36        3.46      7.70 o 
   0 -11   2        0.14        0.00      6.76 o 
   1 -11   2        0.97        0.00      6.17 o 
   2 -11   2       12.99        3.98      7.25 o 
   3 -11   2       82.69       75.79      8.73 o 
   4 -11   2      113.75      127.97      6.32 o 
   5 -11   2        0.02        4.75      5.72 o 
   6 -11   2        5.86        2.29      6.44 o 
   7 -11   2        9.80       11.54      6.61 o 
   8 -11   2        0.01        0.00      6.74 o 
  -3 -10   2       37.50       30.57      8.41 o 
  -2 -10   2        3.53        0.00      6.99 o 
  -1 -10   2       69.04       42.88      9.32 o 
   0 -10   2       13.03       12.55      6.19 o 
   1 -10   2       29.12       24.63      6.52 o 
   2 -10   2      125.50      146.28      6.23 o 
   3 -10   2        4.85        0.00      6.77 o 
   4 -10   2       17.30        9.38      6.48 o 
   5 -10   2        1.56        5.93      5.61 o 
   6 -10   2        0.04        0.00      6.45 o 
   7 -10   2        7.94       10.32      3.75 o 
   8 -10   2        0.72        0.55      6.39 o 
   9 -10   2        8.42        7.80      6.78 o 
  -4  -9   2       39.21       37.51      8.76 o 
  -3  -9   2       17.83       14.80      4.23 o 
  -2  -9   2       28.78       23.30      7.20 o 
  -1  -9   2        0.89        4.85      5.70 o 
   0  -9   2       24.93       24.70      6.63 o 
   1  -9   2       94.95       92.61      5.06 o 
   2  -9   2       29.89       22.05      6.47 o 
   3  -9   2        6.59        0.00      6.05 o 
   4  -9   2       13.95       12.74      5.84 o 
   5  -9   2       41.15       37.58      6.53 o 
   6  -9   2        0.90        0.00      5.83 o 
   7  -9   2        2.71        0.00      6.15 o 
   8  -9   2        1.17        0.00      6.14 o 
   9  -9   2        2.23        0.00      6.90 o 
  -5  -8   2        2.53        6.56      6.78 o 
  -4  -8   2       13.41       14.09      7.25 o 
  -3  -8   2       34.73       20.50      7.22 o 
  -2  -8   2       53.27       38.22      7.45 o 
  -1  -8   2        6.57        7.37      6.23 o 
   0  -8   2       54.42       58.40      4.42 o 
   1  -8   2       38.91       36.13      3.91 o 
   2  -8   2       46.79       56.46      3.83 o 
   3  -8   2       14.26        7.87      5.41 o 
   4  -8   2       76.58       78.33      4.32 o 
   5  -8   2       25.27       27.30      3.55 o 
   6  -8   2        6.18        0.67      5.77 o 
   7  -8   2        0.37        2.06      5.48 o 
   8  -8   2      115.48      120.10      5.84 o 
   9  -8   2       17.85       10.50      7.14 o 
  10  -8   2        5.25        8.64      7.17 o 
  -6  -7   2        6.21        2.36      7.66 o 
  -5  -7   2        7.53       18.50      3.78 o 
  -4  -7   2        2.42        1.02      6.16 o 
  -3  -7   2        7.11        6.99      3.68 o 
  -2  -7   2       41.92       43.95      4.50 o 
  -1  -7   2       42.66       41.55      3.62 o 
   0  -7   2      107.90      101.14      6.50 o 
   1  -7   2       40.08       48.50      3.46 o 
   2  -7   2       61.49       57.71      3.67 o 
   3  -7   2        2.87        6.38      4.62 o 
   4  -7   2      217.06      227.95      5.69 o 
   5  -7   2        0.17        3.12      4.88 o 
   6  -7   2       65.27       65.43      4.13 o 
   7  -7   2       28.46       19.60      6.58 o 
   8  -7   2       64.45       74.92      4.91 o 
   9  -7   2      102.83       94.72      8.98 o 
  10  -7   2       16.92       23.32      6.87 o 
  -7  -6   2        0.26        3.31      6.57 o 
  -6  -6   2        0.55        0.00      6.40 o 
  -5  -6   2       16.42        2.15      7.10 o 
  -4  -6   2       66.23       65.61      7.61 o 
  -3  -6   2        6.83        0.00      6.05 o 
  -2  -6   2        5.52        1.42      5.32 o 
  -1  -6   2        1.23        4.86      4.46 o 
   0  -6   2      136.36      153.44      4.35 o 
   1  -6   2       54.85       61.08      3.02 o 
   2  -6   2        1.19        0.00      3.92 o 
   3  -6   2      498.92      527.75      7.51 o 
   4  -6   2      519.62      534.10      7.89 o 
   5  -6   2        6.12        7.67      4.73 o 
   6  -6   2       15.79        4.05      5.91 o 
   7  -6   2      112.94      134.40      5.45 o 
   8  -6   2        9.36       15.60      3.47 o 
   9  -6   2        5.50       15.03      3.89 o 
  10  -6   2        0.00        0.00      6.90 o 
  -8  -5   2        0.26        1.89      6.81 o 
  -7  -5   2        7.38       13.58      4.26 o 
  -6  -5   2        0.35        4.79      5.69 o 
  -5  -5   2      181.60      188.00      9.05 o 
  -4  -5   2      329.04      295.17      9.28 o 
  -3  -5   2      157.51      152.28      6.65 o 
  -2  -5   2      372.07      360.98      8.11 o 
  -1  -5   2      170.20      193.16      5.74 o 
   0  -5   2       10.14        6.61      3.74 o 
   1  -5   2       83.05       84.65      3.39 o 
   2  -5   2       16.43       15.05      2.12 o 
   3  -5   2      133.42      137.82      3.87 o 
   4  -5   2      198.69      211.77      4.99 o 
   5  -5   2       33.07       36.37      3.17 o 
   6  -5   2        2.13        0.00      5.40 o 
   7  -5   2        6.38        0.00      5.88 o 
   8  -5   2        1.24        0.15      6.07 o 
   9  -5   2        6.42        8.10      6.64 o 
  10  -5   2        0.00        0.77      6.50 o 
  -9  -4   2       22.85       20.08      7.88 o 
  -8  -4   2       21.65       22.05      7.26 o 
  -7  -4   2       26.32       17.25      6.86 o 
  -6  -4   2      444.43      460.32     11.51 o 
  -5  -4   2       55.26       55.94      6.49 o 
  -4  -4   2        9.08        7.53      4.81 o 
  -3  -4   2      147.00      144.19      5.73 o 
  -2  -4   2       62.02       61.91      4.75 o 
  -1  -4   2      232.60      218.12      4.46 o 
   0  -4   2        0.21        0.00      3.03 o 
   1  -4   2        6.67        6.29      3.14 o 
   2  -4   2       90.72       87.04      2.88 o 
   3  -4   2      672.15      726.18      7.43 o 
   4  -4   2     1113.19     1164.16     10.53 o 
   5  -4   2       30.14       27.47      3.19 o 
   6  -4   2      114.78       94.54      4.32 o 
   7  -4   2      163.54      154.65      5.81 o 
   8  -4   2       16.41       12.33      3.79 o 
   9  -4   2        2.77        1.35      6.23 o 
  10  -4   2       12.97       12.40      7.59 o 
  -9  -3   2        9.60        8.54      6.71 o 
  -8  -3   2       22.02       17.66      7.21 o 
  -7  -3   2        1.29        3.94      5.96 o 
  -6  -3   2      188.86      185.77      8.20 o 
  -5  -3   2        8.51        2.37      5.39 o 
  -4  -3   2       40.83       30.60      5.31 o 
  -3  -3   2        2.62        0.00      3.81 o 
  -2  -3   2      400.01      384.93      5.20 o 
  -1  -3   2      178.61      169.65      4.45 o 
   0  -3   2      341.50      315.85      4.10 o 
   1  -3   2       62.49       56.90      2.23 o 
   2  -3   2      123.56      116.12      3.03 o 
   3  -3   2      199.11      197.61      3.99 o 
   4  -3   2      404.22      438.22      6.32 o 
   5  -3   2        0.76        0.00      4.77 o 
   6  -3   2     1472.05     1358.32     13.48 o 
   7  -3   2       23.54       26.61      3.88 o 
   8  -3   2      192.23      201.54      7.11 o 
   9  -3   2       43.95       41.69      5.04 o 
  10  -3   2        0.00        3.36      6.71 o 
 -10  -2   2       27.84       21.71      8.20 o 
  -9  -2   2       24.33       24.40      6.70 o 
  -8  -2   2        6.57        6.38      6.47 o 
  -7  -2   2        3.48        0.00      5.82 o 
  -6  -2   2        0.37        0.00      5.53 o 
  -5  -2   2       15.20       15.85      4.58 o 
  -4  -2   2       88.92       79.79      4.83 o 
  -3  -2   2       10.10        5.70      3.34 o 
  -2  -2   2       85.37       85.70      2.52 o 
  -1  -2   2        0.00        0.00      2.81 o 
   0  -2   2      590.81      570.88      4.74 o 
   1  -2   2     1801.81     1779.91      8.81 o 
   2  -2   2      189.16      197.13      3.58 o 
   3  -2   2      484.82      466.90      5.84 o 
   4  -2   2       59.36       61.52      3.69 o 
   5  -2   2       70.71       75.76      3.84 o 
   6  -2   2       59.46       58.50      4.25 o 
   7  -2   2      208.95      199.46      7.06 o 
   8  -2   2       19.28       14.71      3.96 o 
   9  -2   2        3.81        4.59      6.90 o 
  10  -2   2        1.20        0.00      7.26 o 
 -10  -1   2        4.21        0.00      7.23 o 
  -9  -1   2        6.96        1.26      6.84 o 
  -8  -1   2       32.14       18.29      6.65 o 
  -7  -1   2        0.66        0.00      5.56 o 
  -6  -1   2       23.61       23.01      5.34 o 
  -5  -1   2      106.64      115.48      3.94 o 
  -4  -1   2      439.34      457.55      6.01 o 
  -3  -1   2      152.24      154.47      3.30 o 
  -2  -1   2     1816.53     1737.48      8.85 o 
  -1  -1   2     3119.10     2890.71     40.00 o 
   0  -1   2      189.33      196.94      2.53 o 
   1  -1   2    10828.88     9951.67     51.93 o 
   2  -1   2      745.40      757.90      6.47 o 
   3  -1   2        9.26        5.85      3.41 o 
   4  -1   2       12.73       21.00      2.68 o 
   5  -1   2        3.84        0.00      5.09 o 
   6  -1   2      110.15      103.73      5.04 o 
   7  -1   2      703.33      719.66     12.05 o 
   8  -1   2       10.59        9.15      6.91 o 
   9  -1   2       13.79        0.00      8.28 o 
 -11   0   2        1.36        0.00      7.81 o 
 -10   0   2        0.14       10.23      5.69 o 
  -9   0   2        2.17        0.00      6.26 o 
  -8   0   2        1.29        4.01      5.41 o 
  -7   0   2        2.91        0.63      5.15 o 
  -6   0   2        2.87       11.48      2.91 o 
  -5   0   2      947.53     1023.48      9.21 o 
  -4   0   2      179.67      211.32      4.03 o 
  -3   0   2      897.72      848.62      6.44 o 
  -2   0   2      307.89      285.88      3.18 o 
  -1   0   2     2386.45     2267.74     31.67 o 
   0   0   2      490.55      499.69      2.68 o 
   1   0   2      640.26      627.73      3.70 o 
   2   0   2      377.82      335.11      4.65 o 
   3   0   2      132.43      131.98      3.74 o 
   4   0   2        6.11        5.30      4.55 o 
   5   0   2       21.49        8.48      6.15 o 
   6   0   2       50.54       45.84      4.47 o 
   7   0   2       28.95       22.03      7.10 o 
   8   0   2        0.12        0.00      6.49 o 
   9   0   2       49.29       53.34      5.78 o 
 -11   1   2        0.25        3.63      6.42 o 
 -10   1   2       19.88        7.61      7.05 o 
  -9   1   2       37.06       20.69      6.54 o 
  -8   1   2        3.20        0.00      5.78 o 
  -7   1   2        1.28        7.06      4.79 o 
  -6   1   2       89.50       92.59      3.75 o 
  -5   1   2     1456.17     1558.70     11.15 o 
  -4   1   2     1071.55     1007.82      7.83 o 
  -3   1   2     1878.74     1706.18      8.83 o 
  -2   1   2      675.45      642.01      4.66 o 
  -1   1   2       35.53       39.29      1.46 o 
   0   1   2      902.61      912.06      4.19 o 
   1   1   2      113.22      108.83      2.03 o 
   2   1   2      127.15      125.11      3.34 o 
   3   1   2      256.47      250.80      4.99 o 
   4   1   2        2.86        0.00      5.05 o 
   5   1   2       35.80       35.80      3.63 o 
   6   1   2      121.09      124.83      5.79 o 
   7   1   2        0.00        1.66      6.53 o 
   8   1   2       28.76       26.11      4.74 o 
   9   1   2        0.07        0.00      7.82 o 
 -11   2   2       55.76       54.07      8.01 o 
 -10   2   2       20.50       19.48      4.39 o 
  -9   2   2        6.47       13.67      5.72 o 
  -8   2   2        1.67        0.00      5.58 o 
  -7   2   2        0.63        7.05      2.71 o 
  -6   2   2       29.26       39.76      2.68 o 
  -5   2   2       59.85       57.94      2.61 o 
  -4   2   2     4221.02     4047.95     11.26 o 
  -3   2   2      639.65      604.35      5.48 o 
  -2   2   2    10516.66    10787.32     94.17 o 
  -1   2   2     4830.69     4926.04     60.48 o 
   0   2   2        0.07        0.00      2.43 o 
   1   2   2        1.10        0.00      2.55 o 
   2   2   2      831.46      880.75      8.43 o 
   3   2   2      535.86      519.02      7.60 o 
   4   2   2        8.86        1.70      5.86 o 
   5   2   2       43.30       47.46      4.07 o 
   6   2   2      573.25      556.65     10.48 o 
   7   2   2        2.14        0.49      6.91 o 
   8   2   2        0.16        0.00      7.37 o 
 -11   3   2       10.77       20.11      3.74 o 
 -10   3   2        1.24        0.00      6.43 o 
  -9   3   2       29.48       17.68      6.82 o 
  -8   3   2       21.61       14.74      5.47 o 
  -7   3   2       13.62       15.18      2.87 o 
  -6   3   2        1.50        0.24      3.94 o 
  -5   3   2      345.33      345.72      5.50 o 
  -4   3   2      707.37      705.53      6.89 o 
  -3   3   2      415.65      387.50      4.81 o 
  -2   3   2     9226.19     9955.08     49.52 o 
  -1   3   2     1087.77     1099.91      7.81 o 
   0   3   2      110.84      116.06      2.34 o 
   1   3   2     1283.09     1463.61      7.47 o 
   2   3   2       89.34       91.20      3.78 o 
   3   3   2      101.06      104.27      4.52 o 
   4   3   2      201.79      209.30      6.34 o 
   5   3   2       77.24       79.99      5.36 o 
   6   3   2       25.74       26.33      4.46 o 
   7   3   2        0.97        0.00      7.32 o 
   8   3   2        1.58        0.00      8.59 o 
 -11   4   2        0.82        0.53      6.07 o 
 -10   4   2        3.53        4.32      6.15 o 
  -9   4   2       30.32       46.72      6.36 o 
  -8   4   2       11.23        1.84      5.99 o 
  -7   4   2       35.66       30.34      3.15 o 
  -6   4   2        0.70        2.83      3.98 o 
  -5   4   2       54.94       49.25      2.66 o 
  -4   4   2       76.33       87.82      3.11 o 
  -3   4   2       62.48       71.24      2.73 o 
  -2   4   2     4421.02     4650.44     18.36 o 
  -1   4   2      162.00      161.45      4.00 o 
   0   4   2      281.38      281.19      3.64 o 
   1   4   2       65.82       70.85      2.47 o 
   2   4   2       23.12       22.17      3.28 o 
   3   4   2        1.44        0.00      6.39 o 
   4   4   2       60.30       70.12      4.74 o 
   5   4   2        9.60        0.00      7.21 o 
   6   4   2        0.54        0.00      6.98 o 
   7   4   2        3.73        0.00      8.19 o 
 -12   5   2       22.53       20.75      8.36 o 
 -11   5   2        3.82        3.54      6.62 o 
 -10   5   2       13.85       14.88      6.42 o 
  -9   5   2      203.37      215.98      9.10 o 
  -8   5   2      122.24      122.33      4.92 o 
  -7   5   2       33.19       28.66      3.79 o 
  -6   5   2       16.21        6.33      4.82 o 
  -5   5   2       85.14       92.91      3.72 o 
  -4   5   2      370.36      379.26      6.01 o 
  -3   5   2      206.00      224.69      4.62 o 
  -2   5   2       46.35       44.10      2.67 o 
  -1   5   2     2090.57     2092.98     13.79 o 
   0   5   2      105.01      103.62      2.77 o 
   1   5   2        4.47        1.53      5.62 o 
   2   5   2      220.63      208.97      6.49 o 
   3   5   2        0.07        0.00      6.65 o 
   4   5   2        2.18        9.98      5.97 o 
   5   5   2        0.34        0.00      7.21 o 
   6   5   2        3.48        9.66      7.59 o 
 -12   6   2        2.96        0.00      7.71 o 
 -11   6   2       31.69       40.62      7.44 o 
 -10   6   2       13.88        0.00      6.81 o 
  -9   6   2      145.70      149.46      5.87 o 
  -8   6   2       44.17       23.91      6.56 o 
  -7   6   2        1.58        0.43      4.90 o 
  -6   6   2        0.20        0.00      5.20 o 
  -5   6   2       13.67       11.87      2.48 o 
  -4   6   2       37.11       36.03      3.24 o 
  -3   6   2      474.59      459.65      7.16 o 
  -2   6   2       63.05       58.26      3.64 o 
  -1   6   2      682.47      662.58      8.75 o 
   0   6   2       19.04       12.71      3.12 o 
   1   6   2      336.88      348.63      7.49 o 
   2   6   2      185.16      194.50      6.41 o 
   3   6   2        5.93        9.69      3.75 o 
   4   6   2        0.22        0.00      7.07 o 
   5   6   2        1.95        8.75      4.93 o 
   6   6   2        5.45       23.76      5.02 o 
 -11   7   2        7.24        0.00      6.79 o 
 -10   7   2        0.66        0.00      6.52 o 
  -9   7   2       21.93       15.00      7.07 o 
  -8   7   2        5.52       12.16      5.36 o 
  -7   7   2       13.07        8.80      5.76 o 
  -6   7   2       12.56        4.63      5.54 o 
  -5   7   2       31.78       37.44      3.24 o 
  -4   7   2        0.30        0.00      5.17 o 
  -3   7   2       17.67        4.30      5.70 o 
  -2   7   2      120.91      118.47      4.88 o 
  -1   7   2       53.26       51.61      3.93 o 
   0   7   2       52.53       54.08      3.24 o 
   1   7   2        5.55        0.00      6.94 o 
   2   7   2       22.37        5.77      7.64 o 
   3   7   2        0.50        0.81      6.73 o 
   4   7   2        1.63        5.23      7.06 o 
   5   7   2        0.90        0.00      8.23 o 
 -11   8   2        0.00        4.92      6.12 o 
 -10   8   2       58.15       56.76      8.04 o 
  -9   8   2       56.71       62.31      4.68 o 
  -8   8   2       19.40       23.11      3.86 o 
  -7   8   2        2.93        0.00      5.57 o 
  -6   8   2       34.72       33.95      3.83 o 
  -5   8   2       41.57       39.98      3.58 o 
  -4   8   2       28.30       24.87      3.81 o 
  -3   8   2        6.27        0.00      5.98 o 
  -2   8   2      138.18      133.40      5.86 o 
  -1   8   2       20.19        3.62      6.83 o 
   0   8   2       13.26       18.18      3.28 o 
   1   8   2       31.61       24.15      7.23 o 
   2   8   2       54.61       49.06      4.74 o 
   3   8   2       18.79       21.96      4.60 o 
   4   8   2        0.24        6.27      7.35 o 
 -11   9   2       16.52       33.96      7.07 o 
 -10   9   2      110.64      130.85      9.10 o 
  -9   9   2      209.87      230.40     11.05 o 
  -8   9   2       45.96       45.99      7.60 o 
  -7   9   2      127.81      131.09      5.61 o 
  -6   9   2       29.33       16.35      6.40 o 
  -5   9   2       93.46       98.09      5.01 o 
  -4   9   2      262.03      245.09      6.94 o 
  -3   9   2      230.23      230.13      7.06 o 
  -2   9   2       12.37        3.28      6.25 o 
  -1   9   2        0.38        0.00      6.52 o 
   0   9   2        1.16        3.53      4.46 o 
   1   9   2        0.06        1.72      7.05 o 
   2   9   2        4.06        0.00      7.71 o 
   3   9   2        0.85        1.23      8.11 o 
 -10  10   2      142.68      166.07     10.80 o 
  -9  10   2       17.62        0.53      7.41 o 
  -8  10   2       36.71       31.55      7.18 o 
  -7  10   2        0.72        0.31      5.67 o 
  -6  10   2       29.24       34.65      4.37 o 
  -5  10   2       20.63        8.52      6.68 o 
  -4  10   2       11.17        1.62      6.57 o 
  -3  10   2        2.78        3.92      6.12 o 
  -2  10   2       23.47       23.69      6.82 o 
  -1  10   2       11.09       14.99      3.84 o 
   0  10   2        1.08        0.00      5.46 o 
   1  10   2        0.33        0.00      8.18 o 
  -9  11   2       25.21       13.83      8.31 o 
  -8  11   2        1.65        7.64      6.17 o 
  -7  11   2        5.00        7.78      5.95 o 
  -6  11   2       22.82        2.35      7.44 o 
  -5  11   2        4.01        8.45      5.86 o 
  -4  11   2        4.28        0.00      6.79 o 
  -3  11   2        2.31        0.00      7.19 o 
  -2  11   2        0.37        0.00      6.80 o 
  -1  11   2        1.22        0.94      6.77 o 
   0  11   2        1.81        4.80      5.04 o 
  -8  12   2        0.00        0.00      6.71 o 
  -7  12   2        2.61        2.49      6.67 o 
  -6  12   2       35.02       25.16      5.18 o 
  -5  12   2        7.22        0.00      7.39 o 
  -4  12   2        2.56        0.00      7.32 o 
  -3  12   2        1.08        0.00      7.33 o 
   0 -12   3        0.85        0.00      7.02 o 
   1 -12   3        2.05        6.37      6.94 o 
   2 -12   3        4.43        8.76      4.70 o 
   3 -12   3       22.87       10.65      7.72 o 
   4 -12   3       19.13       18.23      7.37 o 
   5 -12   3        3.57        9.63      6.48 o 
   6 -12   3        0.00        2.99      6.23 o 
  -2 -11   3        4.78        0.60      7.50 o 
  -1 -11   3        0.46        0.38      6.51 o 
   0 -11   3        0.41        1.08      6.93 o 
   1 -11   3        5.49        0.00      6.18 o 
   2 -11   3       83.33       85.11      5.48 o 
   3 -11   3        0.14        0.00      6.60 o 
   4 -11   3       45.56       64.12      5.06 o 
   5 -11   3        6.66        1.39      6.34 o 
   6 -11   3        0.20        1.64      6.24 o 
   7 -11   3       37.51       32.36      8.28 o 
   8 -11   3        1.18        0.00      7.68 o 
  -3 -10   3        0.53        0.00      7.25 o 
  -2 -10   3        0.40        0.00      6.93 o 
  -1 -10   3        6.69        4.18      6.65 o 
   0 -10   3        3.14       10.29      5.56 o 
   1 -10   3        1.12        4.65      6.14 o 
   2 -10   3       60.67       64.03      4.55 o 
   3 -10   3       43.62       55.31      4.27 o 
   4 -10   3        1.55        7.68      5.51 o 
   5 -10   3       23.76       21.90      3.69 o 
   6 -10   3        0.01        1.16      5.55 o 
   7 -10   3       20.32       21.60      4.30 o 
   8 -10   3        0.17        0.00      6.58 o 
  -5  -9   3      100.19      106.32     10.97 o 
  -4  -9   3        3.25       10.07      6.49 o 
  -3  -9   3      124.18      127.65      9.26 o 
  -2  -9   3       90.96       95.42      7.77 o 
  -1  -9   3        0.03        0.00      5.85 o 
   0  -9   3        3.58        1.38      5.82 o 
   1  -9   3        3.15        1.96      5.80 o 
   2  -9   3        2.54        0.00      5.84 o 
   3  -9   3       76.90       79.80      6.75 o 
   4  -9   3        2.82        0.00      5.97 o 
   5  -9   3       34.44       43.69      6.10 o 
   6  -9   3        2.19        5.65      5.86 o 
   7  -9   3        5.43        7.12      5.91 o 
   8  -9   3        5.76        0.00      7.31 o 
   9  -9   3       27.82       15.73      8.06 o 
  -6  -8   3        4.76        6.50      7.32 o 
  -5  -8   3        8.19        4.79      7.07 o 
  -4  -8   3       43.10       34.52      7.74 o 
  -3  -8   3       64.87       80.83      7.26 o 
  -2  -8   3       42.89       44.71      6.96 o 
  -1  -8   3      177.47      194.61      8.65 o 
   0  -8   3       11.47       17.80      5.11 o 
   1  -8   3       10.34        0.00      6.03 o 
   2  -8   3        8.18        3.94      5.42 o 
   3  -8   3        7.79        7.48      5.28 o 
   4  -8   3       11.89        9.41      5.93 o 
   5  -8   3      101.65       99.06      4.86 o 
   6  -8   3        2.88        1.98      5.75 o 
   7  -8   3        0.23        0.00      6.41 o 
   8  -8   3       22.80       34.69      4.74 o 
   9  -8   3      118.70      120.37      6.48 o 
  -7  -7   3        0.19        0.00      7.49 o 
  -6  -7   3        1.02        0.00      7.39 o 
  -5  -7   3       57.19       54.01      7.46 o 
  -4  -7   3      134.78      138.53      9.01 o 
  -3  -7   3       23.47       15.11      6.59 o 
  -2  -7   3       54.10       56.28      6.33 o 
  -1  -7   3      274.74      285.37      8.87 o 
   0  -7   3       84.53       82.86      4.07 o 
   1  -7   3       19.25       18.85      5.09 o 
   2  -7   3      112.15      108.73      4.35 o 
   3  -7   3        6.04        3.25      4.86 o 
   4  -7   3      154.91      156.87      5.27 o 
   5  -7   3        6.98        7.00      5.36 o 
   6  -7   3       99.98       94.12      4.78 o 
   7  -7   3      130.02      128.91      5.86 o 
   8  -7   3       41.43       42.47      7.87 o 
   9  -7   3        2.82        0.00      7.26 o 
  10  -7   3        9.74       22.63      7.51 o 
  -7  -6   3        0.58        1.07      6.48 o 
  -6  -6   3        1.63        0.00      6.72 o 
  -5  -6   3        4.50        2.52      6.11 o 
  -4  -6   3        8.96        0.00      6.52 o 
  -3  -6   3        6.80        8.50      5.53 o 
  -2  -6   3      217.90      217.46      7.70 o 
  -1  -6   3      864.95      939.09     12.34 o 
   0  -6   3      357.02      351.11      8.02 o 
   1  -6   3       21.43       18.62      2.84 o 
   2  -6   3       29.64       31.48      3.01 o 
   3  -6   3        4.40        0.90      4.56 o 
   4  -6   3      205.97      206.86      5.69 o 
   5  -6   3        0.09        0.00      5.16 o 
   6  -6   3        1.32        6.72      5.14 o 
   7  -6   3        4.04        7.63      5.73 o 
   8  -6   3        7.65        0.00      6.96 o 
   9  -6   3        0.26        0.18      6.62 o 
  10  -6   3        0.22        0.21      7.02 o 
  -8  -5   3        0.77        0.00      7.31 o 
  -7  -5   3        8.67       10.28      6.54 o 
  -6  -5   3      152.06      152.43      9.08 o 
  -5  -5   3      282.08      264.23     10.20 o 
  -4  -5   3        0.38        0.00      5.38 o 
  -3  -5   3       19.37       17.69      5.24 o 
  -2  -5   3       78.55       70.26      5.15 o 
  -1  -5   3      602.89      632.61      8.97 o 
   0  -5   3       53.22       47.59      2.77 o 
   1  -5   3        7.32        1.42      3.77 o 
   2  -5   3       19.89       18.92      2.49 o 
   3  -5   3       98.89      103.95      3.69 o 
   4  -5   3        5.46        0.00      4.72 o 
   5  -5   3       12.01       11.00      2.96 o 
   6  -5   3        6.36        1.67      5.88 o 
   7  -5   3        9.64        5.92      6.00 o 
   8  -5   3        1.91        9.64      5.94 o 
   9  -5   3        2.01        9.93      3.75 o 
  10  -5   3       13.86        3.08      8.29 o 
  -9  -4   3        7.14       11.60      7.07 o 
  -8  -4   3        3.82        0.67      6.95 o 
  -7  -4   3       15.82       12.48      6.55 o 
  -6  -4   3       47.87       44.97      7.07 o 
  -5  -4   3      207.25      201.54      8.23 o 
  -4  -4   3       13.83        9.75      4.77 o 
  -3  -4   3      145.88      152.44      5.68 o 
  -2  -4   3       12.80       12.31      3.89 o 
  -1  -4   3        1.10        0.00      3.37 o 
   0  -4   3       54.79       60.42      2.51 o 
   1  -4   3       43.96       42.48      2.33 o 
   2  -4   3      277.36      311.84      5.02 o 
   3  -4   3      547.31      603.84      7.40 o 
   4  -4   3      108.09      118.98      4.02 o 
   5  -4   3       51.35       47.79      3.78 o 
   6  -4   3       36.72       38.21      3.89 o 
   7  -4   3        0.03        1.36      5.99 o 
   8  -4   3        0.14        0.47      6.48 o 
   9  -4   3        0.85        0.00      7.12 o 
  10  -4   3        0.61        0.00      8.00 o 
  -9  -3   3        2.07        2.06      3.96 o 
  -8  -3   3       19.10       21.34      6.00 o 
  -7  -3   3      145.15      145.93      8.23 o 
  -6  -3   3       18.92       15.58      5.82 o 
  -5  -3   3       18.66       14.39      3.03 o 
  -4  -3   3        8.85        5.17      4.36 o 
  -3  -3   3      123.87      122.47      4.76 o 
  -2  -3   3       48.82       49.70      3.52 o 
  -1  -3   3      363.94      374.71      5.67 o 
   0  -3   3      314.10      279.81      4.37 o 
   1  -3   3      564.77      564.86      5.99 o 
   2  -3   3     1659.36     1777.92     11.21 o 
   3  -3   3      104.31      111.48      3.71 o 
   4  -3   3      398.61      407.27      6.83 o 
   5  -3   3       11.96       10.19      5.32 o 
   6  -3   3       20.06       28.53      3.73 o 
   7  -3   3        7.31        0.00      6.37 o 
   8  -3   3        1.27        0.00      6.43 o 
   9  -3   3        8.55       13.31      6.82 o 
 -10  -2   3        0.72        0.00      7.55 o 
  -9  -2   3        0.47        0.00      6.81 o 
  -8  -2   3        2.51        5.33      5.81 o 
  -7  -2   3       13.30       14.16      6.06 o 
  -6  -2   3        4.76        2.75      5.19 o 
  -5  -2   3        0.46        0.00      4.27 o 
  -4  -2   3        5.10        4.13      3.47 o 
  -3  -2   3      143.94      133.56      4.29 o 
  -2  -2   3        0.60        1.70      3.10 o 
  -1  -2   3     1199.94     1151.96      8.17 o 
   0  -2   3       77.79       86.67      2.43 o 
   1  -2   3     2384.73     2356.60     11.83 o 
   2  -2   3      131.33      131.12      3.35 o 
   3  -2   3     1647.53     1803.09     12.74 o 
   4  -2   3      525.05      532.78      7.69 o 
   5  -2   3      156.95      163.06      5.33 o 
   6  -2   3       22.56       15.82      3.79 o 
   7  -2   3       26.75       25.63      4.14 o 
   8  -2   3       14.79       10.09      4.09 o 
   9  -2   3        0.11        1.90      6.70 o 
 -10  -1   3        0.01        0.00      6.87 o 
  -9  -1   3       92.95       83.20      8.12 o 
  -8  -1   3        0.07        0.00      5.77 o 
  -7  -1   3        8.39       16.90      5.38 o 
  -6  -1   3       13.32       17.51      4.74 o 
  -5  -1   3      260.45      239.96      6.22 o 
  -4  -1   3      584.02      586.00      7.49 o 
  -3  -1   3      625.68      623.66      6.99 o 
  -2  -1   3      293.77      262.94      4.64 o 
  -1  -1   3     8608.59     8609.85     27.67 o 
   0  -1   3    10579.37    10712.92     96.96 o 
   1  -1   3      722.47      734.46      6.33 o 
   2  -1   3       86.62       88.18      2.99 o 
   3  -1   3      347.17      374.52      5.91 o 
   4  -1   3        6.83        8.12      4.57 o 
   5  -1   3      534.25      537.61      8.65 o 
   6  -1   3      595.37      573.02     10.48 o 
   7  -1   3       64.34       66.57      4.88 o 
   8  -1   3       26.14       24.81      4.74 o 
   9  -1   3        5.03        0.00      7.89 o 
 -11   0   3        0.14        0.00      6.90 o 
 -10   0   3       21.61       16.76      7.01 o 
  -9   0   3      191.00      169.01      8.73 o 
  -8   0   3       49.80       33.93      6.26 o 
  -7   0   3        2.32        2.35      4.81 o 
  -6   0   3       47.59       48.90      3.26 o 
  -5   0   3      803.00      854.19      8.61 o 
  -4   0   3      218.88      224.35      4.19 o 
  -3   0   3        8.38        6.85      3.13 o 
  -2   0   3     1201.84     1146.63      6.93 o 
  -1   0   3       47.43       46.33      3.10 o 
   0   0   3      108.31      102.50      2.22 o 
   1   0   3      206.58      207.47      2.81 o 
   2   0   3      385.49      383.43      5.51 o 
   3   0   3       11.45        9.73      2.41 o 
   4   0   3       20.49       22.46      3.22 o 
   5   0   3      271.39      270.03      6.77 o 
   6   0   3      174.15      164.13      6.18 o 
   7   0   3       13.73       12.63      6.74 o 
   8   0   3        1.10        0.00      7.31 o 
   9   0   3        4.08        0.62      7.46 o 
 -11   1   3       11.12       10.36      6.24 o 
 -10   1   3        5.91        4.16      6.25 o 
  -9   1   3        7.80        6.18      5.80 o 
  -8   1   3        0.21        0.00      5.38 o 
  -7   1   3        4.35        4.66      5.04 o 
  -6   1   3       33.80       29.44      4.39 o 
  -5   1   3      353.80      364.86      5.59 o 
  -4   1   3        3.51        3.94      3.27 o 
  -3   1   3       66.47       58.77      2.31 o 
  -2   1   3     2222.99     2198.78      9.96 o 
  -1   1   3      718.55      706.40      6.44 o 
   0   1   3       30.24       28.59      1.91 o 
   1   1   3       56.43       58.73      1.82 o 
   2   1   3       49.03       46.62      2.92 o 
   3   1   3      137.84      132.31      4.54 o 
   4   1   3       37.60       45.68      3.67 o 
   5   1   3       88.29       90.77      5.35 o 
   6   1   3      601.80      609.71     11.32 o 
   7   1   3        0.02        4.93      6.61 o 
   8   1   3        0.46        0.00      7.61 o 
 -11   2   3        9.34        8.94      7.24 o 
 -10   2   3       19.05       15.47      6.01 o 
  -9   2   3        6.60        0.00      5.80 o 
  -8   2   3        0.01        0.00      5.60 o 
  -7   2   3       57.01       65.34      3.97 o 
  -6   2   3      201.50      217.06      4.93 o 
  -5   2   3      415.25      430.37      5.99 o 
  -4   2   3      801.60      725.20      7.02 o 
  -3   2   3       10.77       10.81      2.02 o 
  -2   2   3      179.80      173.67      3.35 o 
  -1   2   3       18.94       18.31      2.08 o 
   0   2   3        0.50        0.00      2.60 o 
   1   2   3      152.12      156.66      2.80 o 
   2   2   3      492.26      529.30      7.25 o 
   3   2   3        2.82        0.00      5.76 o 
   4   2   3      152.53      153.30      6.15 o 
   5   2   3      103.22      105.90      5.39 o 
   6   2   3       75.02       79.30      5.94 o 
   7   2   3       45.73       35.34      5.14 o 
   8   2   3        8.72        0.00      8.38 o 
 -12   3   3        0.39       12.20      6.10 o 
 -11   3   3        4.98        0.00      7.49 o 
 -10   3   3        0.24        0.76      5.70 o 
  -9   3   3       36.26       36.21      6.76 o 
  -8   3   3        6.12        3.36      5.52 o 
  -7   3   3       12.62        7.27      4.70 o 
  -6   3   3      609.10      623.12      7.86 o 
  -5   3   3      146.89      143.14      3.87 o 
  -4   3   3      904.69      909.90      5.47 o 
  -3   3   3      964.13      969.80      7.83 o 
  -2   3   3      484.37      469.59      5.61 o 
  -1   3   3       89.93       79.96      2.86 o 
   0   3   3       43.22       44.63      1.85 o 
   1   3   3       81.83       80.10      2.39 o 
   2   3   3      280.27      276.80      6.25 o 
   3   3   3       44.21       48.40      3.99 o 
   4   3   3       23.98       19.90      3.89 o 
   5   3   3       29.08       26.19      4.39 o 
   6   3   3       14.57       12.64      7.54 o 
   7   3   3        0.18        0.00      8.22 o 
 -12   4   3        0.92        0.00      7.41 o 
 -11   4   3        3.88        2.93      6.24 o 
 -10   4   3       14.23       19.11      3.52 o 
  -9   4   3        8.25        9.28      5.70 o 
  -8   4   3        1.39        8.37      4.86 o 
  -7   4   3      181.96      191.80      5.39 o 
  -6   4   3       45.71       50.90      3.36 o 
  -5   4   3      167.61      170.64      4.45 o 
  -4   4   3      297.19      274.67      5.03 o 
  -3   4   3      583.04      662.61      7.27 o 
  -2   4   3       54.55       49.66      2.81 o 
  -1   4   3     1331.57     1290.90     10.29 o 
   0   4   3      176.82      182.53      3.34 o 
   1   4   3       38.37       36.93      3.53 o 
   2   4   3       14.22       21.90      3.50 o 
   3   4   3        2.88        7.81      6.22 o 
   4   4   3        2.48        2.63      6.77 o 
   5   4   3        0.05        2.39      6.78 o 
   6   4   3       20.11       25.47      4.71 o 
 -12   5   3        1.24        5.30      6.35 o 
 -11   5   3       15.09       16.19      4.24 o 
 -10   5   3        6.92        7.44      5.68 o 
  -9   5   3       48.59       38.62      6.47 o 
  -8   5   3      807.74      797.17     10.93 o 
  -7   5   3      317.58      324.42      8.17 o 
  -6   5   3       14.10        8.14      5.03 o 
  -5   5   3       24.19       22.59      2.54 o 
  -4   5   3       66.72       74.08      3.27 o 
  -3   5   3      313.92      344.73      5.92 o 
  -2   5   3     2095.41     2120.26     14.80 o 
  -1   5   3      788.66      754.50      8.90 o 
   0   5   3       83.94       77.74      2.97 o 
   1   5   3       49.50       55.46      4.03 o 
   2   5   3        6.25        9.80      6.37 o 
   3   5   3        0.64        6.80      6.17 o 
   4   5   3        0.59        0.00      6.77 o 
   5   5   3        0.55       10.22      6.32 o 
   6   5   3        0.36        0.00      8.01 o 
 -12   6   3        4.62        7.51      7.04 o 
 -11   6   3        3.83        0.00      6.49 o 
 -10   6   3       49.87       55.63      6.31 o 
  -9   6   3       87.05       95.42      7.70 o 
  -8   6   3       38.43       35.09      6.60 o 
  -7   6   3        0.45        4.91      4.76 o 
  -6   6   3       20.64       14.97      5.12 o 
  -5   6   3        8.75        2.58      4.71 o 
  -4   6   3       95.26       91.24      4.41 o 
  -3   6   3      515.20      518.65      7.85 o 
  -2   6   3     1478.69     1468.20     13.41 o 
  -1   6   3       85.31       84.21      4.63 o 
   0   6   3        0.01        0.01      4.07 o 
   1   6   3       37.14       39.13      4.59 o 
   2   6   3        7.97       11.75      6.26 o 
   3   6   3        1.55        0.00      6.57 o 
   4   6   3       13.61       11.95      7.84 o 
   5   6   3        0.75        0.00      8.09 o 
 -12   7   3        0.85        0.00      6.90 o 
 -11   7   3        3.93       14.89      4.11 o 
 -10   7   3        0.66        0.00      6.01 o 
  -9   7   3       17.73       27.65      3.65 o 
  -8   7   3        2.72        5.23      5.33 o 
  -7   7   3        2.59       13.46      3.05 o 
  -6   7   3        8.08       11.50      2.96 o 
  -5   7   3       12.89       12.64      5.25 o 
  -4   7   3       20.08       14.97      5.78 o 
  -3   7   3       99.02      107.39      5.02 o 
  -2   7   3       73.69       60.29      4.41 o 
  -1   7   3        0.08        0.00      6.39 o 
   0   7   3        5.94        0.00      4.64 o 
   1   7   3      121.82      124.68      6.08 o 
   2   7   3      163.23      139.42      6.94 o 
   3   7   3        0.48        3.98      7.15 o 
   4   7   3        3.62        4.25      7.55 o 
 -11   8   3        0.96        4.48      6.61 o 
 -10   8   3       12.28       16.20      3.91 o 
  -9   8   3        1.15        5.84      5.41 o 
  -8   8   3        3.27        0.00      6.50 o 
  -7   8   3        0.39        7.41      5.08 o 
  -6   8   3       57.86       53.69      4.27 o 
  -5   8   3        0.58        5.45      5.13 o 
  -4   8   3       52.64       63.08      4.44 o 
  -3   8   3     1012.88      999.84     12.65 o 
  -2   8   3      136.62      123.48      5.68 o 
  -1   8   3      134.04      120.29      5.90 o 
   0   8   3        6.68        0.26      4.92 o 
   1   8   3       41.96       53.99      5.46 o 
   2   8   3       23.86       19.91      8.34 o 
   3   8   3        0.59        0.00      8.55 o 
 -11   9   3        8.44        4.69      6.49 o 
 -10   9   3       75.72       73.36      8.69 o 
  -9   9   3       24.40       19.45      7.49 o 
  -8   9   3        1.57        0.92      5.58 o 
  -7   9   3        0.19        0.14      5.61 o 
  -6   9   3        4.55        0.00      6.12 o 
  -5   9   3       25.20       31.27      3.97 o 
  -4   9   3        1.43        0.40      5.95 o 
  -3   9   3       21.11       19.29      4.39 o 
  -2   9   3        8.81        0.00      6.98 o 
  -1   9   3        8.88       11.17      6.41 o 
   0   9   3        1.78        0.00      4.95 o 
   1   9   3       25.72        8.21      8.45 o 
   2   9   3        2.19       10.13      7.03 o 
 -10  10   3        0.05        0.19      6.85 o 
  -9  10   3       33.61       41.23      4.50 o 
  -8  10   3       38.36       28.01      7.44 o 
  -7  10   3       20.97       17.94      6.55 o 
  -6  10   3       10.39        2.77      6.56 o 
  -5  10   3        1.63        9.86      5.46 o 
  -4  10   3       11.27       17.17      3.90 o 
  -3  10   3       12.82        2.21      7.76 o 
  -2  10   3        3.39        0.00      7.50 o 
  -1  10   3       27.90       37.48      4.47 o 
   0  10   3        4.30        7.35      4.96 o 
   1  10   3       14.02       22.25      7.28 o 
  -9  11   3       98.36      110.56      8.92 o 
  -8  11   3        0.91        0.00      7.27 o 
  -7  11   3       31.35       27.11      7.78 o 
  -6  11   3        0.71        0.52      6.47 o 
  -5  11   3       19.42       12.99      7.52 o 
  -4  11   3        5.46        0.87      6.80 o 
  -3  11   3        0.13        0.00      6.86 o 
  -2  11   3        0.05        0.00      7.62 o 
  -1  11   3        0.00        0.01      4.44 o 
  -7  12   3       13.28       13.27      7.03 o 
  -6  12   3        4.60        7.69      7.32 o 
  -5  12   3        4.65        5.19      7.05 o 
  -4  12   3        4.12        7.04      7.36 o 
   0 -12   4        0.00        4.70      6.70 o 
   1 -12   4        0.52        0.00      6.95 o 
   2 -12   4        1.78        9.74      6.34 o 
   3 -12   4        0.92        0.00      8.10 o 
   4 -12   4        5.83        1.73      7.56 o 
   5 -12   4        0.50        0.00      7.35 o 
   6 -12   4        0.03        0.00      7.46 o 
  -2 -11   4        1.12        0.00      7.42 o 
  -1 -11   4       16.61       22.98      7.50 o 
   0 -11   4       10.30        6.34      7.37 o 
   1 -11   4        2.30        0.00      6.51 o 
   2 -11   4       78.29       80.78      8.48 o 
   3 -11   4      270.88      287.88     12.06 o 
   4 -11   4       12.89        6.07      6.93 o 
   5 -11   4        5.14        8.11      6.20 o 
   6 -11   4       14.41        8.52      7.65 o 
   7 -11   4        5.45        1.61      6.81 o 
  -4 -10   4        0.06        0.00      7.27 o 
  -3 -10   4       16.43       13.82      6.91 o 
  -2 -10   4       26.74       22.53      7.60 o 
  -1 -10   4        1.14        2.01      6.25 o 
   0 -10   4        2.10        0.00      6.03 o 
   1 -10   4       22.81       27.14      3.57 o 
   2 -10   4        9.16       12.25      3.89 o 
   3 -10   4       28.18       34.50      4.04 o 
   4 -10   4        5.30        6.41      5.70 o 
   5 -10   4       33.67       24.29      7.19 o 
   6 -10   4       33.98       33.30      4.56 o 
   7 -10   4        0.00        0.00      7.20 o 
   8 -10   4        9.04       11.55      7.27 o 
  -5  -9   4        0.64        0.00      7.36 o 
  -4  -9   4       18.36       16.10      7.54 o 
  -3  -9   4        1.81        0.00      6.58 o 
  -2  -9   4        0.60        3.75      6.03 o 
  -1  -9   4        9.38        3.97      6.07 o 
   0  -9   4        1.71        0.00      6.13 o 
   1  -9   4        0.05        0.13      5.78 o 
   2  -9   4       35.95       35.22      6.73 o 
   3  -9   4       15.82       16.43      6.00 o 
   4  -9   4        5.12        2.26      5.81 o 
   5  -9   4       29.09       28.35      6.99 o 
   6  -9   4        5.79        9.01      3.47 o 
   7  -9   4        0.00        2.98      6.04 o 
   8  -9   4        0.14        0.00      7.17 o 
  -6  -8   4        0.63        0.00      7.59 o 
  -5  -8   4       77.32       89.38      8.68 o 
  -4  -8   4       11.15       11.29      3.75 o 
  -3  -8   4        0.10        0.00      5.86 o 
  -2  -8   4       25.49        7.52      6.94 o 
  -1  -8   4       42.46       35.27      6.78 o 
   0  -8   4        0.83        8.68      5.24 o 
   1  -8   4        5.74        3.99      5.23 o 
   2  -8   4        7.58        8.72      5.30 o 
   3  -8   4       17.93       12.75      3.23 o 
   4  -8   4       23.38       21.63      6.22 o 
   5  -8   4      165.56      161.58      6.53 o 
   6  -8   4        0.00        6.62      5.49 o 
   7  -8   4       78.30       75.90      4.98 o 
   8  -8   4       44.07       58.77      5.21 o 
   9  -8   4        0.05        0.00      6.93 o 
  -7  -7   4        0.04        0.00      7.56 o 
  -6  -7   4       37.08       36.00      8.21 o 
  -5  -7   4      297.82      292.09     12.07 o 
  -4  -7   4       11.88       14.01      6.59 o 
  -3  -7   4        8.46        7.35      6.03 o 
  -2  -7   4       27.06       36.89      3.93 o 
  -1  -7   4      128.42      137.05      7.39 o 
   0  -7   4      320.69      330.14      9.06 o 
   1  -7   4       19.30       18.89      3.68 o 
   2  -7   4        1.30        2.29      4.93 o 
   3  -7   4       14.52        1.09      5.70 o 
   4  -7   4       11.19       15.69      3.09 o 
   5  -7   4       50.28       49.51      6.38 o 
   6  -7   4        0.75        3.26      5.90 o 
   7  -7   4        6.28        4.90      6.65 o 
   8  -7   4       22.72        4.07      7.75 o 
   9  -7   4       10.88        9.52      7.80 o 
  -8  -6   4        0.02       12.15      6.71 o 
  -7  -6   4        3.11        1.92      7.23 o 
  -6  -6   4       50.19       63.21      7.18 o 
  -5  -6   4      134.45      132.32      8.33 o 
  -4  -6   4        0.00        0.00      6.26 o 
  -3  -6   4        2.08        1.35      5.55 o 
  -2  -6   4        5.89        0.10      5.19 o 
  -1  -6   4       80.83       84.25      6.09 o 
   0  -6   4        2.97        0.00      4.60 o 
   1  -6   4      118.75      109.15      6.25 o 
   2  -6   4      204.73      207.89      5.14 o 
   3  -6   4       18.39       18.05      3.37 o 
   4  -6   4       43.19       37.51      3.74 o 
   5  -6   4       13.41        8.41      5.93 o 
   6  -6   4       21.04       22.97      3.51 o 
   7  -6   4        0.16        0.00      6.20 o 
   8  -6   4        2.34       10.03      6.28 o 
   9  -6   4        7.91       10.17      7.08 o 
  -8  -5   4       10.53       12.67      7.14 o 
  -7  -5   4       56.88       59.04      7.49 o 
  -6  -5   4      116.78      118.22      8.37 o 
  -5  -5   4      555.39      552.72     12.28 o 
  -4  -5   4       44.34       24.95      6.19 o 
  -3  -5   4       13.12        7.29      5.23 o 
  -2  -5   4        4.92        0.53      4.68 o 
  -1  -5   4      885.56      950.25     11.32 o 
   0  -5   4      102.98      104.86      5.16 o 
   1  -5   4       38.56       40.01      3.19 o 
   2  -5   4       18.91       22.74      2.55 o 
   3  -5   4       40.07       37.18      3.11 o 
   4  -5   4        3.45        0.00      5.19 o 
   5  -5   4        1.08        1.38      5.45 o 
   6  -5   4       11.47       10.63      5.91 o 
   7  -5   4        0.95        0.00      6.35 o 
   8  -5   4        0.78        0.00      6.62 o 
   9  -5   4        0.31        0.00      6.80 o 
  -9  -4   4        9.03        0.00      8.33 o 
  -8  -4   4        7.16        5.37      6.18 o 
  -7  -4   4       96.13       93.29      7.72 o 
  -6  -4   4       72.87       74.63      7.17 o 
  -5  -4   4       18.98       15.72      5.96 o 
  -4  -4   4        4.19        1.33      4.90 o 
  -3  -4   4       46.43       50.53      4.73 o 
  -2  -4   4     1260.93     1307.56     12.70 o 
  -1  -4   4      372.11      401.42      7.16 o 
   0  -4   4       79.13       78.32      3.10 o 
   1  -4   4       22.24       21.98      2.61 o 
   2  -4   4      124.49      117.15      3.81 o 
   3  -4   4       12.29        8.08      4.50 o 
   4  -4   4        9.35        3.19      5.19 o 
   5  -4   4       31.30       30.99      3.79 o 
   6  -4   4        0.52        5.56      5.73 o 
   7  -4   4        6.19        0.00      6.63 o 
   8  -4   4        0.14        3.26      6.27 o 
   9  -4   4       17.46       11.38      8.11 o 
 -10  -3   4        0.38        0.00      7.50 o 
  -9  -3   4        8.74       10.09      6.62 o 
  -8  -3   4       22.38       17.89      6.93 o 
  -7  -3   4        8.02        1.16      6.10 o 
  -6  -3   4       16.97       19.52      5.36 o 
  -5  -3   4        2.43        0.00      4.69 o 
  -4  -3   4       76.68       73.49      5.27 o 
  -3  -3   4        0.49        0.00      3.88 o 
  -2  -3   4      742.55      730.65      8.63 o 
  -1  -3   4      164.27      169.05      4.59 o 
   0  -3   4       46.83       43.54      2.47 o 
   1  -3   4      412.26      425.23      5.93 o 
   2  -3   4       20.73       13.22      2.49 o 
   3  -3   4        1.74        0.08      4.46 o 
   4  -3   4      108.23      108.71      4.54 o 
   5  -3   4      149.56      161.44      5.61 o 
   6  -3   4        1.13        0.00      6.53 o 
   7  -3   4        2.25        0.00      6.39 o 
   8  -3   4        0.14        9.41      6.09 o 
   9  -3   4        1.71        0.00      7.72 o 
 -10  -2   4        2.60        0.00      6.75 o 
  -9  -2   4       10.88        0.00      7.21 o 
  -8  -2   4        5.88        9.20      5.74 o 
  -7  -2   4       23.47       21.51      5.97 o 
  -6  -2   4       42.10       57.05      5.21 o 
  -5  -2   4        5.77        0.00      4.56 o 
  -4  -2   4       40.10       40.10      4.24 o 
  -3  -2   4      131.05      120.22      4.43 o 
  -2  -2   4      132.17      135.64      4.44 o 
  -1  -2   4      776.99      764.06      7.92 o 
   0  -2   4     5359.76     5202.22     74.75 o 
   1  -2   4      112.24      110.57      3.14 o 
   2  -2   4      542.09      621.21      7.13 o 
   3  -2   4        2.55        0.00      4.53 o 
   4  -2   4       19.29        7.94      5.88 o 
   5  -2   4       25.07       24.69      3.90 o 
   6  -2   4        0.02        0.00      6.37 o 
   7  -2   4        1.96        0.00      7.20 o 
   8  -2   4        2.36        0.00      7.52 o 
   9  -2   4        1.28        6.38      7.22 o 
 -11  -1   4        0.15        0.00      6.92 o 
 -10  -1   4       26.40       32.61      7.50 o 
  -9  -1   4       50.28       51.05      7.01 o 
  -8  -1   4       17.70        7.28      5.93 o 
  -7  -1   4       13.01       12.55      5.21 o 
  -6  -1   4        0.06        0.92      4.48 o 
  -5  -1   4        0.00        0.00      3.90 o 
  -4  -1   4       32.43       39.46      3.62 o 
  -3  -1   4       53.15       53.59      3.95 o 
  -2  -1   4      823.19      814.47      7.79 o 
  -1  -1   4      547.66      506.29      6.40 o 
   0  -1   4      744.12      724.90      6.75 o 
   1  -1   4       13.41       10.13      3.75 o 
   2  -1   4     1508.59     1618.63     11.76 o 
   3  -1   4      408.23      443.79      6.90 o 
   4  -1   4       52.25       52.20      4.25 o 
   5  -1   4      244.07      244.97      6.82 o 
   6  -1   4        2.27        6.50      6.08 o 
   7  -1   4       10.24        0.00      7.35 o 
   8  -1   4        6.07        2.42      7.24 o 
 -11   0   4       10.10        9.31      3.93 o 
 -10   0   4        0.00        0.00      6.55 o 
  -9   0   4       12.79       12.99      5.84 o 
  -8   0   4        5.72       11.01      5.45 o 
  -7   0   4        2.67        5.48      4.80 o 
  -6   0   4      100.01       97.32      3.97 o 
  -5   0   4      165.37      185.28      4.41 o 
  -4   0   4      248.83      253.18      5.50 o 
  -3   0   4      218.96      226.26      4.77 o 
  -2   0   4     1287.90     1282.32      9.09 o 
  -1   0   4      501.08      503.63      6.38 o 
   0   0   4       36.21       36.28      2.68 o 
   1   0   4      196.88      211.25      2.99 o 
   2   0   4      454.60      446.74      6.58 o 
   3   0   4      167.95      180.44      5.07 o 
   4   0   4        8.37        0.11      6.40 o 
   5   0   4       67.71       63.83      5.47 o 
   6   0   4      135.21      133.04      6.62 o 
   7   0   4       90.93       89.05      6.33 o 
   8   0   4        0.13        0.00      8.30 o 
 -11   1   4       23.94       16.44      7.28 o 
 -10   1   4       38.27       22.73      6.81 o 
  -9   1   4       89.85       78.51      7.15 o 
  -8   1   4        3.13        4.62      5.41 o 
  -7   1   4       29.56       19.79      5.57 o 
  -6   1   4       25.29       31.66      4.40 o 
  -5   1   4        9.20        6.86      3.55 o 
  -4   1   4      570.58      582.94      7.35 o 
  -3   1   4       10.13       11.72      3.12 o 
  -2   1   4      439.96      440.44      6.17 o 
  -1   1   4      454.87      436.25      6.24 o 
   0   1   4       70.80       70.02      2.39 o 
   1   1   4        3.06        2.95      2.74 o 
   2   1   4       48.27       60.00      3.67 o 
   3   1   4      274.68      298.49      6.66 o 
   4   1   4       18.80       21.33      4.17 o 
   5   1   4        5.22        7.91      7.04 o 
   6   1   4      276.72      268.80      8.46 o 
   7   1   4       42.43       24.38      8.65 o 
   8   1   4        0.52        2.67      7.74 o 
 -12   2   4        0.02        0.00      6.84 o 
 -11   2   4        1.08        0.00      6.53 o 
 -10   2   4       78.65       61.09      8.34 o 
  -9   2   4       34.56       14.95      6.69 o 
  -8   2   4       30.20       34.80      3.44 o 
  -7   2   4       23.66       29.91      3.25 o 
  -6   2   4       21.29       15.68      2.29 o 
  -5   2   4       91.20       98.85      3.27 o 
  -4   2   4      152.70      154.55      3.69 o 
  -3   2   4       50.21       54.37      2.58 o 
  -2   2   4       60.23       59.15      2.52 o 
  -1   2   4        1.97        0.00      3.57 o 
   0   2   4      199.71      215.31      3.16 o 
   1   2   4       14.28       14.46      1.70 o 
   2   2   4       25.04       23.87      3.19 o 
   3   2   4       63.13       63.68      4.40 o 
   4   2   4        2.44        0.00      6.76 o 
   5   2   4      810.94      824.61     13.01 o 
   6   2   4        6.29        0.00      7.97 o 
   7   2   4        2.28        0.00      7.56 o 
 -12   3   4        4.94        0.00      7.63 o 
 -11   3   4        4.37        6.34      6.45 o 
 -10   3   4       60.31       54.19      7.23 o 
  -9   3   4        2.84        0.00      5.99 o 
  -8   3   4        7.06        2.68      5.23 o 
  -7   3   4       27.24       23.89      5.57 o 
  -6   3   4       13.20       13.80      2.74 o 
  -5   3   4      379.78      389.29      5.87 o 
  -4   3   4       62.00       58.34      4.47 o 
  -3   3   4      217.74      246.76      4.59 o 
  -2   3   4      412.90      376.81      5.51 o 
  -1   3   4       88.42       85.13      3.37 o 
   0   3   4       22.66       27.96      2.04 o 
   1   3   4       35.24       40.76      2.40 o 
   2   3   4        0.74        0.00      6.26 o 
   3   3   4       24.16       21.36      4.27 o 
   4   3   4        1.14        4.41      6.71 o 
   5   3   4      162.71      158.67      7.26 o 
   6   3   4       15.29        7.80      7.91 o 
   7   3   4        0.00        0.00      9.14 o 
 -12   4   4        0.86        0.00      6.60 o 
 -11   4   4        0.41        4.08      6.01 o 
 -10   4   4        5.26        1.78      5.95 o 
  -9   4   4       62.11       64.15      6.93 o 
  -8   4   4      513.00      528.57     11.19 o 
  -7   4   4      669.50      705.80     11.36 o 
  -6   4   4      186.72      191.40      5.05 o 
  -5   4   4        0.02        3.45      3.86 o 
  -4   4   4      316.04      336.89      5.76 o 
  -3   4   4      190.96      193.68      4.54 o 
  -2   4   4      112.75      109.66      4.15 o 
  -1   4   4      140.84      139.89      4.37 o 
   0   4   4       61.36       61.43      2.72 o 
   1   4   4        0.81        0.00      5.67 o 
   2   4   4       25.98       32.22      4.10 o 
   3   4   4        0.10        1.07      6.46 o 
   4   4   4        4.66        1.52      7.00 o 
   5   4   4        7.54        2.09      7.70 o 
   6   4   4       39.36       27.83      9.95 o 
 -12   5   4        3.68        0.00      7.26 o 
 -11   5   4        4.57        3.75      6.59 o 
 -10   5   4      120.78      126.05      8.58 o 
  -9   5   4      128.07      127.03      7.98 o 
  -8   5   4        0.22        0.00      5.59 o 
  -7   5   4        8.16       16.13      3.29 o 
  -6   5   4      997.93     1045.89     13.03 o 
  -5   5   4      212.95      220.40      5.70 o 
  -4   5   4      121.83      120.72      4.19 o 
  -3   5   4      310.68      326.66      6.20 o 
  -2   5   4       40.12       39.19      3.32 o 
  -1   5   4      191.90      195.23      5.38 o 
   0   5   4       66.69       65.17      2.83 o 
   1   5   4        4.18        0.00      6.52 o 
   2   5   4       21.99       11.37      6.94 o 
   3   5   4        3.68        0.00      7.10 o 
   4   5   4        3.05        0.00      7.61 o 
   5   5   4        4.25        0.19      8.11 o 
 -12   6   4       28.77       28.26      7.91 o 
 -11   6   4        0.26        0.00      6.32 o 
 -10   6   4        6.55        0.00      6.33 o 
  -9   6   4       33.01       25.57      6.30 o 
  -8   6   4       25.88       21.49      6.38 o 
  -7   6   4       12.24        4.92      5.86 o 
  -6   6   4      409.29      386.89      7.50 o 
  -5   6   4       52.62       46.18      4.51 o 
  -4   6   4      203.84      204.11      5.53 o 
  -3   6   4      311.06      299.25      6.40 o 
  -2   6   4        0.15        0.20      5.44 o 
  -1   6   4       63.76       66.52      4.22 o 
   0   6   4       23.73       24.52      2.67 o 
   1   6   4       46.30       42.90      4.83 o 
   2   6   4       77.34       69.93      5.24 o 
   3   6   4       12.81       11.88      7.23 o 
   4   6   4        0.60        4.50      7.11 o 
 -12   7   4        0.00        1.39      6.74 o 
 -11   7   4        5.08        1.79      6.66 o 
 -10   7   4        0.04        0.00      5.88 o 
  -9   7   4        2.44        0.00      5.85 o 
  -8   7   4       18.54       18.07      3.64 o 
  -7   7   4       38.28       24.47      6.46 o 
  -6   7   4        0.06        0.00      5.71 o 
  -5   7   4      114.17      118.70      4.83 o 
  -4   7   4       74.36       79.04      4.89 o 
  -3   7   4      129.30      126.89      5.54 o 
  -2   7   4     1013.91      968.41     12.11 o 
  -1   7   4        6.08        0.00      6.55 o 
   0   7   4       29.95       24.78      2.92 o 
   1   7   4       54.60       69.56      5.25 o 
   2   7   4        0.55        7.59      6.88 o 
   3   7   4        0.69        7.11      7.04 o 
 -11   8   4        1.77       11.96      4.02 o 
 -10   8   4        0.62        0.00      6.31 o 
  -9   8   4        0.64        0.00      6.18 o 
  -8   8   4        2.19        7.76      5.02 o 
  -7   8   4       28.82       16.84      6.31 o 
  -6   8   4        0.21        0.64      5.51 o 
  -5   8   4        1.05        0.00      6.32 o 
  -4   8   4       57.98       57.19      4.61 o 
  -3   8   4      826.37      758.24     11.82 o 
  -2   8   4       44.45       25.48      7.25 o 
  -1   8   4       20.63       22.00      4.06 o 
   0   8   4       24.61       26.92      3.53 o 
   1   8   4       13.82       11.80      4.09 o 
   2   8   4        9.27       17.93      4.82 o 
 -11   9   4        6.98        4.10      7.31 o 
 -10   9   4        9.95        9.17      4.13 o 
  -9   9   4        1.63        0.00      6.24 o 
  -8   9   4       16.42        0.63      6.59 o 
  -7   9   4       39.66       25.53      6.80 o 
  -6   9   4        0.56        8.13      5.41 o 
  -5   9   4        7.92        0.00      6.35 o 
  -4   9   4       51.08       47.58      4.41 o 
  -3   9   4      252.13      235.16      7.50 o 
  -2   9   4        0.13        0.00      6.52 o 
  -1   9   4        0.46        0.00      6.86 o 
   0   9   4       26.95       24.48      3.93 o 
   1   9   4        8.93        8.00      7.96 o 
 -10  10   4        5.50        0.00      7.43 o 
  -9  10   4       12.20        8.30      6.88 o 
  -8  10   4       11.89       10.28      6.83 o 
  -7  10   4        5.95        2.12      6.72 o 
  -6  10   4        0.73        0.00      6.79 o 
  -5  10   4       18.99       18.69      4.24 o 
  -4  10   4        1.26        0.00      6.24 o 
  -3  10   4       49.83       44.64      5.06 o 
  -2  10   4       10.23       17.37      4.19 o 
  -1  10   4        1.35        0.00      7.95 o 
   0  10   4        0.86        0.01      5.28 o 
  -9  11   4       50.88       54.34      9.13 o 
  -8  11   4        9.77        0.00      7.97 o 
  -7  11   4        4.43        0.00      6.75 o 
  -6  11   4        0.83        0.00      6.76 o 
  -5  11   4        0.28        0.00      6.85 o 
  -4  11   4       22.98       15.09      7.95 o 
  -3  11   4        3.54        2.83      7.12 o 
  -2  11   4        8.65        9.88      7.55 o 
  -6  12   4       16.01       17.29      7.77 o 
   0 -12   5        0.29        0.00      7.06 o 
   1 -12   5        1.00       11.25      3.91 o 
   2 -12   5        4.56        0.00      7.84 o 
   3 -12   5      293.22      330.07     14.15 o 
   4 -12   5       41.51       62.35      8.20 o 
   5 -12   5        5.40        7.21      7.33 o 
  -2 -11   5        4.51        3.42      7.27 o 
  -1 -11   5       19.23       17.83      7.51 o 
   0 -11   5        1.12        0.00      6.89 o 
   1 -11   5       17.98        7.59      7.33 o 
   2 -11   5       57.14       64.41      8.37 o 
   3 -11   5       35.80       22.58      8.49 o 
   4 -11   5        0.31        0.00      7.54 o 
   5 -11   5        2.24        0.00      6.36 o 
   6 -11   5       14.61       16.88      6.60 o 
  -4 -10   5        4.91        1.82      7.46 o 
  -3 -10   5        3.46        9.10      6.28 o 
  -2 -10   5       14.42       15.19      7.18 o 
  -1 -10   5       12.48       13.27      4.06 o 
   0 -10   5        6.93        0.00      6.51 o 
   1 -10   5       25.56       25.75      6.96 o 
   2 -10   5      197.78      202.24      7.29 o 
   3 -10   5       12.14       17.28      4.05 o 
   4 -10   5       12.50       21.51      3.65 o 
   5 -10   5       44.78       42.59      4.76 o 
   6 -10   5        1.80        3.13      6.50 o 
   7 -10   5       14.91        5.55      7.66 o 
  -5  -9   5        0.05        6.42      6.49 o 
  -4  -9   5        0.00        0.00      7.31 o 
  -3  -9   5        1.96        2.19      6.21 o 
  -2  -9   5        1.20        0.00      6.08 o 
  -1  -9   5        0.22        0.30      5.70 o 
   0  -9   5        1.53        3.17      5.17 o 
   1  -9   5        0.09        0.00      5.89 o 
   2  -9   5       20.15        5.31      6.98 o 
   3  -9   5        6.77        5.01      5.88 o 
   4  -9   5        1.21        0.00      6.01 o 
   5  -9   5        0.10        0.00      6.33 o 
   6  -9   5       33.87       11.00      8.00 o 
   7  -9   5       11.70        3.18      7.35 o 
   8  -9   5       65.00       63.21      9.05 o 
  -6  -8   5        6.20        8.60      7.14 o 
  -5  -8   5       15.89       14.44      6.99 o 
  -4  -8   5        0.36        0.00      6.12 o 
  -3  -8   5        0.93        7.43      5.06 o 
  -2  -8   5        7.97        3.10      3.55 o 
  -1  -8   5       46.54       57.00      5.80 o 
   0  -8   5        0.69        0.00      5.70 o 
   1  -8   5        5.50        8.64      5.34 o 
   2  -8   5        1.72        0.00      6.03 o 
   3  -8   5      285.36      299.87      7.90 o 
   4  -8   5        5.25        4.67      5.97 o 
   5  -8   5        5.46        5.04      5.57 o 
   6  -8   5       61.35       55.87      4.70 o 
   7  -8   5        7.60        8.54      6.72 o 
   8  -8   5       30.75       30.66      8.00 o 
  -7  -7   5        5.17        3.24      6.81 o 
  -6  -7   5      108.01      102.07      9.91 o 
  -5  -7   5        0.82        5.28      5.96 o 
  -4  -7   5       25.96       22.06      6.39 o 
  -3  -7   5        0.46        0.00      5.86 o 
  -2  -7   5       12.70       14.06      3.31 o 
  -1  -7   5       54.79       51.67      6.20 o 
   0  -7   5        0.80        0.00      5.25 o 
   1  -7   5        1.65        0.00      5.47 o 
   2  -7   5       45.44       44.05      3.76 o 
   3  -7   5       97.35       99.30      4.93 o 
   4  -7   5       75.27       86.52      4.69 o 
   5  -7   5       99.77       96.59      4.89 o 
   6  -7   5        6.76        7.38      6.10 o 
   7  -7   5        7.04        9.40      6.54 o 
   8  -7   5        0.67       10.11      5.89 o 
  -8  -6   5        0.32        1.16      6.95 o 
  -7  -6   5       17.59        7.58      6.90 o 
  -6  -6   5       67.33       83.82      7.27 o 
  -5  -6   5      639.55      664.08     14.57 o 
  -4  -6   5      179.89      188.46      9.04 o 
  -3  -6   5        1.65        1.03      5.35 o 
  -2  -6   5      122.72      113.36      6.86 o 
  -1  -6   5       22.31       13.42      5.34 o 
   0  -6   5      188.06      198.81      6.85 o 
   1  -6   5       83.64       92.54      4.36 o 
   2  -6   5       46.84       48.84      3.79 o 
   3  -6   5       25.20       22.01      3.46 o 
   4  -6   5       13.53        2.49      5.84 o 
   5  -6   5        2.89        0.00      5.69 o 
   6  -6   5        0.16        4.29      5.78 o 
   7  -6   5        0.02        0.00      6.79 o 
   8  -6   5        5.06       11.05      6.32 o 
  -9  -5   5       17.12       24.01      7.84 o 
  -8  -5   5        0.02        4.40      5.77 o 
  -7  -5   5       20.49       17.31      6.65 o 
  -6  -5   5        1.98        0.00      6.62 o 
  -5  -5   5      555.95      570.25     12.76 o 
  -4  -5   5        3.26        5.55      4.96 o 
  -3  -5   5       88.01       86.81      6.40 o 
  -2  -5   5       16.45        8.28      4.92 o 
  -1  -5   5       12.56        3.52      4.78 o 
   0  -5   5       29.06       29.44      2.65 o 
   1  -5   5      206.70      201.80      5.08 o 
   2  -5   5       73.95       79.47      3.95 o 
   3  -5   5       20.24       20.89      3.48 o 
   4  -5   5       12.81        0.00      6.01 o 
   5  -5   5        4.25        0.00      5.97 o 
   6  -5   5        0.00        0.00      5.70 o 
   7  -5   5        1.40        0.00      6.66 o 
   8  -5   5        0.03        0.00      7.25 o 
  -9  -4   5        7.08        0.00      7.62 o 
  -8  -4   5        4.71       12.22      5.74 o 
  -7  -4   5        9.88       12.87      5.95 o 
  -6  -4   5      626.51      636.45     13.57 o 
  -5  -4   5       96.42      101.12      6.72 o 
  -4  -4   5        4.32        0.00      4.97 o 
  -3  -4   5      622.24      665.02     10.45 o 
  -2  -4   5        0.08        1.95      4.05 o 
  -1  -4   5        5.47        3.09      4.17 o 
   0  -4   5       18.52       19.38      4.68 o 
   1  -4   5       75.73       76.14      3.47 o 
   2  -4   5      170.84      178.14      4.87 o 
   3  -4   5       57.50       59.71      3.65 o 
   4  -4   5       41.75       45.26      3.86 o 
   5  -4   5       96.43       72.85      5.23 o 
   6  -4   5       24.68       25.24      3.83 o 
   7  -4   5        0.01        0.00      6.93 o 
   8  -4   5        7.31        0.00      7.76 o 
 -10  -3   5        0.08        0.76      6.77 o 
  -9  -3   5        1.75        8.60      5.52 o 
  -8  -3   5        9.13        6.64      6.34 o 
  -7  -3   5       77.74       86.30      7.18 o 
  -6  -3   5      187.48      188.38      8.20 o 
  -5  -3   5       31.30       35.55      5.06 o 
  -4  -3   5        0.84        0.00      4.39 o 
  -3  -3   5       31.04       25.54      4.08 o 
  -2  -3   5       46.27       54.38      4.28 o 
  -1  -3   5      310.74      326.32      6.54 o 
   0  -3   5     1465.92     1458.67     12.52 o 
   1  -3   5     1042.51     1088.95      9.99 o 
   2  -3   5       84.59       72.78      3.79 o 
   3  -3   5       58.92       61.57      4.23 o 
   4  -3   5      244.92      248.89      6.31 o 
   5  -3   5        1.22        0.00      6.17 o 
   6  -3   5        0.96        0.00      6.40 o 
   7  -3   5        0.00        0.00      7.82 o 
   8  -3   5        0.00        0.00      7.57 o 
 -10  -2   5        8.62        6.78      6.50 o 
  -9  -2   5       12.12        6.27      6.72 o 
  -8  -2   5        4.54        0.00      5.67 o 
  -7  -2   5        6.96        9.23      5.33 o 
  -6  -2   5        7.91        3.27      5.32 o 
  -5  -2   5       80.42       72.19      5.50 o 
  -4  -2   5      333.52      362.27      7.22 o 
  -3  -2   5        1.39        0.00      3.55 o 
  -2  -2   5      675.50      714.71      8.51 o 
  -1  -2   5      351.31      361.74      6.68 o 
   0  -2   5      204.72      192.67      5.61 o 
   1  -2   5      988.40     1065.31      9.76 o 
   2  -2   5       61.62       62.39      3.66 o 
   3  -2   5       54.70       48.28      3.87 o 
   4  -2   5       36.65       34.86      3.73 o 
   5  -2   5       35.11       43.11      4.15 o 
   6  -2   5       10.00       16.07      4.53 o 
   7  -2   5        0.26        3.41      6.71 o 
   8  -2   5        0.17        0.00      8.49 o 
 -11  -1   5        0.45        0.00      6.85 o 
 -10  -1   5        1.47        0.00      6.38 o 
  -9  -1   5       29.45       28.36      6.26 o 
  -8  -1   5        0.07        5.35      5.19 o 
  -7  -1   5       17.69       13.53      5.65 o 
  -6  -1   5       16.47        6.62      5.06 o 
  -5  -1   5      351.05      358.83      7.82 o 
  -4  -1   5      833.13      858.72      9.86 o 
  -3  -1   5      112.48      106.43      4.64 o 
  -2  -1   5      597.64      590.73      7.57 o 
  -1  -1   5      313.13      311.99      6.10 o 
   0  -1   5        5.99        1.42      4.03 o 
   1  -1   5      134.59      160.62      4.17 o 
   2  -1   5       94.94       80.21      3.82 o 
   3  -1   5       25.82       27.52      3.78 o 
   4  -1   5        6.08        7.25      6.24 o 
   5  -1   5        2.57        7.64      3.62 o 
   6  -1   5        0.54        0.00      6.73 o 
   7  -1   5        7.65        0.00      7.50 o 
   8  -1   5        5.31        0.00      8.82 o 
 -11   0   5        1.34        4.27      6.72 o 
 -10   0   5       45.27       39.17      7.48 o 
  -9   0   5       42.39       24.98      6.83 o 
  -8   0   5       31.06       34.19      6.15 o 
  -7   0   5       20.62       11.01      5.51 o 
  -6   0   5       28.23       27.89      5.04 o 
  -5   0   5      324.86      319.49      7.00 o 
  -4   0   5       81.87       82.48      4.49 o 
  -3   0   5      198.55      193.84      5.02 o 
  -2   0   5        0.59        0.00      3.30 o 
  -1   0   5       40.35       37.06      3.94 o 
   0   0   5       11.77       12.17      2.98 o 
   1   0   5        5.83        0.30      3.06 o 
   2   0   5      255.15      270.89      5.90 o 
   3   0   5        0.62        0.94      5.64 o 
   4   0   5       14.13        8.83      6.70 o 
   5   0   5      191.44      210.07      7.30 o 
   6   0   5       16.90        8.89      7.65 o 
   7   0   5       33.13       39.07      6.02 o 
 -11   1   5       16.88       18.89      6.59 o 
 -10   1   5        0.41        0.00      6.45 o 
  -9   1   5        5.61        9.16      5.33 o 
  -8   1   5        2.71        7.32      5.10 o 
  -7   1   5       15.37       14.16      4.88 o 
  -6   1   5      203.23      208.80      6.78 o 
  -5   1   5       17.41        8.51      4.17 o 
  -4   1   5      167.82      169.06      5.31 o 
  -3   1   5      131.62      129.37      4.56 o 
  -2   1   5       74.02       71.39      4.43 o 
  -1   1   5       30.05       26.44      4.11 o 
   0   1   5      230.04      247.57      3.89 o 
   1   1   5      201.25      215.26      3.65 o 
   2   1   5        0.00        0.00      5.84 o 
   3   1   5      205.96      212.38      6.39 o 
   4   1   5       18.49        7.25      7.37 o 
   5   1   5      366.46      338.06      9.62 o 
   6   1   5       98.38       90.07      5.91 o 
   7   1   5        0.51        0.00      7.87 o 
 -12   2   5        0.79        0.00      7.59 o 
 -11   2   5       31.65       30.45      7.21 o 
 -10   2   5       38.29       36.70      7.07 o 
  -9   2   5        1.27        1.71      5.82 o 
  -8   2   5        0.01        0.00      5.65 o 
  -7   2   5        8.54        0.78      5.36 o 
  -6   2   5        6.23        6.37      3.88 o 
  -5   2   5      133.13      132.71      4.15 o 
  -4   2   5       63.93       63.90      4.58 o 
  -3   2   5       99.08      103.12      3.49 o 
  -2   2   5     1190.27     1227.52      9.92 o 
  -1   2   5       34.71       38.13      2.79 o 
   0   2   5      266.71      295.79      4.00 o 
   1   2   5     1760.65     1880.92     11.22 o 
   2   2   5       14.50       16.30      3.77 o 
   3   2   5       31.64       37.19      4.10 o 
   4   2   5        8.04        0.00      7.57 o 
   5   2   5       66.43       58.69      7.01 o 
   6   2   5        0.68        0.00      7.48 o 
 -12   3   5        0.02        0.19      6.61 o 
 -11   3   5       47.16       40.79      7.21 o 
 -10   3   5        9.52       12.06      5.86 o 
  -9   3   5        4.12        0.65      5.71 o 
  -8   3   5      118.69      113.95      7.63 o 
  -7   3   5       72.43       58.56      5.95 o 
  -6   3   5       11.55       12.54      2.70 o 
  -5   3   5      180.11      190.85      6.04 o 
  -4   3   5      157.37      186.38      4.49 o 
  -3   3   5      123.57      119.77      5.53 o 
  -2   3   5        1.25        0.00      4.29 o 
  -1   3   5       75.38       72.63      3.57 o 
   0   3   5       83.57       84.64      2.98 o 
   1   3   5        0.05        0.00      4.35 o 
   2   3   5       28.04       27.01      4.58 o 
   3   3   5       36.58       46.95      4.70 o 
   4   3   5       32.86       34.06      4.75 o 
   5   3   5        0.00        0.00      7.27 o 
   6   3   5       14.48        9.12      8.65 o 
 -12   4   5       34.35       20.67      7.96 o 
 -11   4   5        4.86        0.00      6.44 o 
 -10   4   5        0.05        0.00      5.57 o 
  -9   4   5      323.02      328.15     10.41 o 
  -8   4   5       66.80       67.06      6.68 o 
  -7   4   5      149.56      148.92      7.01 o 
  -6   4   5        0.30        5.72      4.38 o 
  -5   4   5        6.72        1.54      4.35 o 
  -4   4   5      103.67      109.08      3.77 o 
  -3   4   5        8.33        3.20      4.70 o 
  -2   4   5        3.04        4.01      4.69 o 
  -1   4   5        8.02       10.20      5.15 o 
   0   4   5        0.07        0.00      4.29 o 
   1   4   5        4.22        0.00      6.58 o 
   2   4   5       62.52       72.45      4.93 o 
   3   4   5        5.08        9.49      6.95 o 
   4   4   5       12.53       12.10      7.83 o 
   5   4   5      109.10      105.27      7.36 o 
 -12   5   5        1.73        0.00      6.95 o 
 -11   5   5        3.83        2.04      6.07 o 
 -10   5   5       15.94        1.97      6.39 o 
  -9   5   5       81.26       91.23      6.63 o 
  -8   5   5        1.11        0.00      5.45 o 
  -7   5   5        2.40        0.76      5.25 o 
  -6   5   5      150.26      159.09      7.12 o 
  -5   5   5        4.57        0.57      5.06 o 
  -4   5   5       10.50       11.99      4.83 o 
  -3   5   5       11.90       11.89      3.03 o 
  -2   5   5       19.81       17.53      5.75 o 
  -1   5   5        7.73        4.84      5.92 o 
   0   5   5        0.85        0.00      4.60 o 
   1   5   5        0.00        4.60      6.32 o 
   2   5   5       16.80       11.21      4.42 o 
   3   5   5       73.40       75.96      5.39 o 
   4   5   5       51.86       53.84      5.95 o 
 -12   6   5        0.10        0.00      6.82 o 
 -11   6   5        2.17        0.00      7.12 o 
 -10   6   5       14.16       14.50      6.51 o 
  -9   6   5        2.21        5.90      5.24 o 
  -8   6   5       23.39       23.59      3.59 o 
  -7   6   5       16.31        1.75      6.40 o 
  -6   6   5        6.72        2.73      5.51 o 
  -5   6   5        4.71        2.21      5.17 o 
  -4   6   5       37.03       35.28      3.90 o 
  -3   6   5      103.71      107.65      4.83 o 
  -2   6   5       83.21       77.17      4.81 o 
  -1   6   5        6.08        0.00      6.81 o 
   0   6   5        0.23        0.88      4.53 o 
   1   6   5       32.16       23.56      4.19 o 
   2   6   5        3.49        0.00      7.56 o 
   3   6   5        2.52        2.56      7.31 o 
   4   6   5       10.48        1.43      8.88 o 
 -12   7   5        0.06        0.00      6.85 o 
 -11   7   5        2.76        5.74      6.30 o 
 -10   7   5       34.52       49.46      6.97 o 
  -9   7   5        1.90        1.19      5.47 o 
  -8   7   5       31.66       20.14      6.83 o 
  -7   7   5        0.86        0.00      5.72 o 
  -6   7   5       60.98       58.63      4.51 o 
  -5   7   5      168.21      160.70      8.54 o 
  -4   7   5      116.45      115.74      5.36 o 
  -3   7   5      223.64      208.41      6.79 o 
  -2   7   5      219.43      227.57      6.93 o 
  -1   7   5        6.16        6.03      6.21 o 
   0   7   5        2.54        7.07      4.48 o 
   1   7   5        4.28        3.17      6.94 o 
   2   7   5        0.05        0.00      7.78 o 
   3   7   5        0.03        0.00      8.15 o 
 -11   8   5        0.59        0.00      7.18 o 
 -10   8   5        6.41        0.00      7.21 o 
  -9   8   5        4.09        6.82      5.79 o 
  -8   8   5       54.02       50.55      7.50 o 
  -7   8   5      221.45      210.69      6.78 o 
  -6   8   5        0.38        0.00      5.75 o 
  -5   8   5       57.33       57.48      4.54 o 
  -4   8   5        2.45        1.88      6.21 o 
  -3   8   5      475.37      426.33      9.46 o 
  -2   8   5       37.16       45.34      4.80 o 
  -1   8   5        3.66        4.05      6.76 o 
   0   8   5        0.59        0.00      5.20 o 
   1   8   5        0.00        2.43      6.99 o 
   2   8   5        0.06        0.00      8.90 o 
 -11   9   5       16.04        9.65      8.12 o 
 -10   9   5        0.50        0.00      6.49 o 
  -9   9   5        1.44        0.00      6.23 o 
  -8   9   5        5.61        0.00      6.40 o 
  -7   9   5       19.89       21.35      6.39 o 
  -6   9   5        0.00        0.00      6.41 o 
  -5   9   5       13.20        6.70      6.55 o 
  -4   9   5       60.47       53.57      4.73 o 
  -3   9   5       52.13       64.35      7.55 o 
  -2   9   5       45.57       44.56      4.96 o 
  -1   9   5        7.96        0.00      7.65 o 
   0   9   5        0.25        5.75      5.05 o 
 -10  10   5        1.00        0.59      6.95 o 
  -9  10   5        4.03        0.00      7.30 o 
  -8  10   5        1.37        9.72      5.79 o 
  -7  10   5        4.34        0.00      6.80 o 
  -6  10   5       24.75       16.04      7.39 o 
  -5  10   5       42.96       37.08      7.73 o 
  -4  10   5       34.69       34.73      4.46 o 
  -3  10   5       72.60       62.99      6.15 o 
  -2  10   5       37.99       23.90      9.10 o 
  -1  10   5        0.61        0.00      7.78 o 
  -9  11   5        0.44        9.04      6.47 o 
  -8  11   5        1.37        0.00      7.07 o 
  -7  11   5        1.79        0.00      7.01 o 
  -6  11   5        6.30        0.19      7.21 o 
  -5  11   5       37.75       39.94      5.09 o 
  -4  11   5        2.55        8.06      7.31 o 
  -3  11   5       89.95       85.10      9.86 o 
   1 -12   6        7.57        2.64      7.42 o 
   2 -12   6        2.93        2.82      6.76 o 
   3 -12   6       13.64       10.77      8.24 o 
  -2 -11   6       44.25       43.83      8.07 o 
  -1 -11   6        0.39        0.00      6.75 o 
   0 -11   6        0.00        7.18      5.97 o 
   1 -11   6       18.53       20.61      7.39 o 
   2 -11   6       92.54       99.38      9.20 o 
   3 -11   6       21.86       16.78      7.43 o 
   4 -11   6        0.40        2.85      6.36 o 
   5 -11   6        0.00        0.00      6.57 o 
  -4 -10   6        2.07        0.00      7.10 o 
  -3 -10   6        0.29        0.00      7.01 o 
  -2 -10   6       30.71       27.11      7.59 o 
  -1 -10   6        2.39        9.93      5.80 o 
   0 -10   6        6.23       11.81      5.80 o 
   1 -10   6       86.92       87.68      8.54 o 
   2 -10   6        6.25        0.00      6.75 o 
   3 -10   6       46.72       55.46      7.40 o 
   4 -10   6        7.10        0.87      6.75 o 
   5 -10   6        0.32        0.00      6.87 o 
   6 -10   6        0.07        0.00      7.03 o 
  -5  -9   6        0.79        0.00      7.07 o 
  -4  -9   6        3.92        0.00      7.27 o 
  -3  -9   6        3.33        0.00      6.41 o 
  -2  -9   6        0.34        0.00      6.57 o 
  -1  -9   6       40.14       40.94      7.30 o 
   0  -9   6       13.34        9.03      6.44 o 
   1  -9   6        9.50        0.00      6.70 o 
   2  -9   6      173.56      191.42      9.23 o 
   3  -9   6       10.06        0.92      6.48 o 
   4  -9   6       12.63       10.25      6.74 o 
   5  -9   6        1.81        0.00      6.53 o 
   6  -9   6       12.83       16.71      3.69 o 
   7  -9   6        0.82        3.00      7.07 o 
  -6  -8   6        3.45        0.00      7.44 o 
  -5  -8   6        0.01        0.00      6.53 o 
  -4  -8   6        1.27        0.00      6.55 o 
  -3  -8   6        4.31        6.99      5.43 o 
  -2  -8   6        0.17        0.00      5.77 o 
  -1  -8   6        1.18        4.54      5.49 o 
   0  -8   6       24.92       26.55      6.55 o 
   1  -8   6      376.58      405.00     10.77 o 
   2  -8   6      331.98      328.86     11.28 o 
   3  -8   6        0.72        2.79      5.60 o 
   4  -8   6       92.44       90.28      7.47 o 
   5  -8   6       13.08        7.37      6.18 o 
   6  -8   6        0.52        1.05      6.51 o 
   7  -8   6       54.75       56.22      8.33 o 
  -7  -7   6        0.80        0.00      6.82 o 
  -6  -7   6        0.36        0.00      6.38 o 
  -5  -7   6       14.91        3.76      6.64 o 
  -4  -7   6       30.92       38.56      6.49 o 
  -3  -7   6        2.35        3.10      5.71 o 
  -2  -7   6       59.45       57.59      7.12 o 
  -1  -7   6      102.57      107.29      7.16 o 
   0  -7   6       38.23       41.86      6.03 o 
   1  -7   6       26.90       16.31      6.10 o 
   2  -7   6       24.64        7.57      6.75 o 
   3  -7   6       16.91        4.90      6.71 o 
   4  -7   6       34.91       24.81      4.71 o 
   5  -7   6       26.81       20.80      6.73 o 
   6  -7   6       14.71        9.54      6.54 o 
   7  -7   6        0.08        0.00      6.96 o 
   8  -7   6        3.01        7.02      6.89 o 
  -8  -6   6        1.04        0.00      6.86 o 
  -7  -6   6        3.19        0.00      6.29 o 
  -6  -6   6      148.69      161.51      9.83 o 
  -5  -6   6       38.10       45.11      6.47 o 
  -4  -6   6        2.13        9.43      5.45 o 
  -3  -6   6        2.49        0.84      5.37 o 
  -2  -6   6        3.90        1.47      5.40 o 
  -1  -6   6       20.38       16.91      5.73 o 
   0  -6   6       60.76       62.30      5.79 o 
   1  -6   6        9.22       15.20      5.07 o 
   2  -6   6        1.39        0.00      5.47 o 
   3  -6   6       31.82       34.02      3.59 o 
   4  -6   6        0.24        0.39      5.85 o 
   5  -6   6       20.11       10.32      6.09 o 
   6  -6   6       21.22       17.53      6.39 o 
   7  -6   6        0.99        0.00      7.46 o 
   8  -6   6        2.78        5.49      7.13 o 
  -9  -5   6        2.99        0.00      7.34 o 
  -8  -5   6        0.57        1.75      6.10 o 
  -7  -5   6       80.88       75.31      8.95 o 
  -6  -5   6      462.59      483.36     13.63 o 
  -5  -5   6       13.26        3.28      6.13 o 
  -4  -5   6       94.42       85.04      7.21 o 
  -3  -5   6        0.62        0.00      5.32 o 
  -2  -5   6        3.52        0.00      4.93 o 
  -1  -5   6       10.03       10.73      4.87 o 
   0  -5   6        7.29        2.22      5.00 o 
   1  -5   6        6.31       10.28      4.96 o 
   2  -5   6       49.54       47.55      3.91 o 
   3  -5   6        1.38        7.28      5.37 o 
   4  -5   6        5.63        0.00      6.10 o 
   5  -5   6      170.97      152.13      6.19 o 
   6  -5   6       14.52       22.22      4.37 o 
   7  -5   6        0.49        0.54      6.54 o 
   8  -5   6        0.25        5.07      7.09 o 
  -9  -4   6        1.38        0.54      6.67 o 
  -8  -4   6        6.33        3.86      6.22 o 
  -7  -4   6       98.09       96.14      8.10 o 
  -6  -4   6      106.90       99.48      8.22 o 
  -5  -4   6       44.30       30.95      6.02 o 
  -4  -4   6        2.55        3.70      4.65 o 
  -3  -4   6      235.57      256.16      7.49 o 
  -2  -4   6       14.21       17.37      4.53 o 
  -1  -4   6      105.54       94.86      5.49 o 
   0  -4   6       21.94       21.84      2.69 o 
   1  -4   6      117.75      119.99      6.28 o 
   2  -4   6       20.89       16.73      5.96 o 
   3  -4   6       53.18       54.43      3.84 o 
   4  -4   6       82.47       81.07      5.21 o 
   5  -4   6        3.45        0.00      6.30 o 
   6  -4   6       12.54       15.23      3.99 o 
   7  -4   6        0.28        0.00      7.82 o 
   8  -4   6       18.13       16.57      4.60 o 
 -10  -3   6        1.66        0.00      6.97 o 
  -9  -3   6        0.57        2.69      6.28 o 
  -8  -3   6       53.26       64.20      6.91 o 
  -7  -3   6      119.48      112.96      7.97 o 
  -6  -3   6       94.16      105.45      7.35 o 
  -5  -3   6      272.76      269.62      8.86 o 
  -4  -3   6       83.03       95.81      5.90 o 
  -3  -3   6        2.79        6.83      3.79 o 
  -2  -3   6       81.44       98.15      4.54 o 
  -1  -3   6      387.35      361.83      7.74 o 
   0  -3   6      119.50      123.45      5.62 o 
   1  -3   6     1182.66     1157.30     11.42 o 
   2  -3   6        0.66        1.82      4.95 o 
   3  -3   6       36.31       28.19      3.79 o 
   4  -3   6       18.25       21.22      3.87 o 
   5  -3   6        0.18        0.00      6.31 o 
   6  -3   6        0.35        0.00      7.07 o 
   7  -3   6        0.20        0.00      7.49 o 
   8  -3   6        0.50        5.61      7.54 o 
 -10  -2   6        1.05        6.74      6.75 o 
  -9  -2   6        1.23        0.00      6.26 o 
  -8  -2   6       44.15       52.57      6.38 o 
  -7  -2   6        1.39        4.34      5.17 o 
  -6  -2   6      334.10      314.23      9.46 o 
  -5  -2   6       22.44       11.40      5.31 o 
  -4  -2   6      330.51      351.20      8.19 o 
  -3  -2   6      304.00      354.99      7.43 o 
  -2  -2   6      138.84      153.38      5.93 o 
  -1  -2   6     1430.10     1414.05      9.34 o 
   0  -2   6      509.96      494.36      8.86 o 
   1  -2   6      161.28      175.65      4.76 o 
   2  -2   6       89.13       74.57      4.17 o 
   3  -2   6        0.18        0.65      5.76 o 
   4  -2   6        6.01        3.62      6.48 o 
   5  -2   6        0.01        0.00      6.92 o 
   6  -2   6        5.00        1.64      6.57 o 
   7  -2   6        2.74        0.00      7.63 o 
 -11  -1   6        0.07        0.00      6.86 o 
 -10  -1   6       17.52       24.83      6.30 o 
  -9  -1   6       14.04        0.00      6.52 o 
  -8  -1   6       71.63       67.92      6.73 o 
  -7  -1   6       37.71       27.66      6.03 o 
  -6  -1   6      698.04      705.92     11.79 o 
  -5  -1   6       95.41      108.07      5.52 o 
  -4  -1   6      318.34      313.21      7.23 o 
  -3  -1   6      471.29      524.41      8.58 o 
  -2  -1   6        1.85        0.00      3.79 o 
  -1  -1   6       57.74       55.08      4.67 o 
   0  -1   6       23.20       17.96      4.97 o 
   1  -1   6       81.70       65.13      6.11 o 
   2  -1   6       34.88       32.87      3.91 o 
   3  -1   6        0.51        0.00      5.99 o 
   4  -1   6       15.98        5.94      6.84 o 
   5  -1   6        0.56        1.93      6.62 o 
   6  -1   6       20.11       24.24      4.43 o 
   7  -1   6        6.69        6.43      7.99 o 
 -11   0   6        8.37        0.00      7.21 o 
 -10   0   6       53.83       55.37      7.33 o 
  -9   0   6        0.15        0.00      5.64 o 
  -8   0   6        0.14        0.00      5.34 o 
  -7   0   6        2.68        0.00      5.60 o 
  -6   0   6        1.85        2.79      4.58 o 
  -5   0   6       25.84       19.25      4.68 o 
  -4   0   6      404.09      434.39      7.81 o 
  -3   0   6        0.20        0.00      3.82 o 
  -2   0   6      118.34      133.28      5.08 o 
  -1   0   6       76.85       81.06      4.93 o 
   0   0   6       19.03       17.21      3.34 o 
   1   0   6       11.63        7.26      3.71 o 
   2   0   6       13.38        8.97      3.55 o 
   3   0   6        3.26        4.67      6.50 o 
   4   0   6       10.20       10.42      6.53 o 
   5   0   6       19.10       21.78      4.48 o 
   6   0   6      130.08      134.23      7.03 o 
   7   0   6       19.56       17.71      5.15 o 
 -12   1   6        0.08        1.41      6.84 o 
 -11   1   6        1.60        0.00      6.96 o 
 -10   1   6        3.08        3.58      5.84 o 
  -9   1   6        9.00        3.14      6.06 o 
  -8   1   6        1.43        0.00      5.51 o 
  -7   1   6        0.92        0.00      5.22 o 
  -6   1   6       88.44       85.78      5.80 o 
  -5   1   6        9.70        6.36      4.41 o 
  -4   1   6        9.23       11.91      3.97 o 
  -3   1   6      631.20      679.06      9.31 o 
  -2   1   6        5.09        0.00      4.18 o 
  -1   1   6       11.82        8.86      4.60 o 
   0   1   6        1.07        0.00      3.45 o 
   1   1   6      685.02      742.67      7.44 o 
   2   1   6        8.99        8.18      6.09 o 
   3   1   6       12.25        0.00      7.44 o 
   4   1   6       68.66       70.27      5.20 o 
   5   1   6       12.43       13.83      7.29 o 
   6   1   6        8.02        4.36      7.61 o 
 -12   2   6        0.37        1.57      6.47 o 
 -11   2   6       11.32        3.46      7.13 o 
 -10   2   6        0.81        0.00      6.15 o 
  -9   2   6        2.32        0.00      5.84 o 
  -8   2   6       19.50       25.34      5.38 o 
  -7   2   6       59.05       68.21      5.54 o 
  -6   2   6      146.08      142.23      6.57 o 
  -5   2   6       33.38       25.89      4.83 o 
  -4   2   6     1641.58     1783.19     14.89 o 
  -3   2   6      519.73      574.08      8.90 o 
  -2   2   6        1.95        2.06      4.36 o 
  -1   2   6        1.34        0.00      4.95 o 
   0   2   6       50.66       55.73      3.38 o 
   1   2   6       20.78       19.91      4.40 o 
   2   2   6        0.02        0.00      6.59 o 
   3   2   6       21.33       18.47      4.43 o 
   4   2   6        4.89        0.00      7.62 o 
   5   2   6        2.68        0.00      8.25 o 
   6   2   6        0.02        0.00      8.12 o 
 -12   3   6       12.41       14.46      6.63 o 
 -11   3   6        6.09        3.92      6.18 o 
 -10   3   6        0.37        2.11      5.91 o 
  -9   3   6       87.69       83.44      7.54 o 
  -8   3   6        2.43        8.48      5.10 o 
  -7   3   6      179.73      184.70      7.70 o 
  -6   3   6       64.31       72.17      5.38 o 
  -5   3   6       36.61       33.62      4.98 o 
  -4   3   6       42.88       53.75      5.33 o 
  -3   3   6        1.33        0.00      4.73 o 
  -2   3   6       80.74       74.30      5.99 o 
  -1   3   6       27.60       24.06      3.06 o 
   0   3   6      216.61      221.78      4.21 o 
   1   3   6       39.49       39.13      3.23 o 
   2   3   6        9.53       20.77      3.79 o 
   3   3   6       20.10       27.38      4.37 o 
   4   3   6        3.42        0.00      7.39 o 
   5   3   6       15.69       15.00      8.07 o 
 -12   4   6       13.15        7.85      8.08 o 
 -11   4   6       11.69       10.04      6.52 o 
 -10   4   6       10.15        7.56      6.29 o 
  -9   4   6      186.80      199.51      8.69 o 
  -8   4   6      363.92      394.74     10.28 o 
  -7   4   6       24.12       17.01      5.73 o 
  -6   4   6       50.02       46.79      5.77 o 
  -5   4   6      137.66      153.62      4.95 o 
  -4   4   6        0.44        0.00      5.14 o 
  -3   4   6       34.42       37.65      3.40 o 
  -2   4   6        4.06        8.34      5.42 o 
  -1   4   6       10.93        1.27      6.13 o 
   0   4   6       37.07       40.97      2.95 o 
   1   4   6      266.01      271.70      8.20 o 
   2   4   6       38.76       47.64      4.65 o 
   3   4   6        0.01        5.94      7.18 o 
   4   4   6       91.10       96.46      7.16 o 
 -12   5   6       12.87       19.02      6.60 o 
 -11   5   6       47.50       46.94      8.27 o 
 -10   5   6       25.78       21.11      6.94 o 
  -9   5   6        2.16        0.00      5.64 o 
  -8   5   6       13.63        6.93      5.72 o 
  -7   5   6        5.46        6.08      5.29 o 
  -6   5   6        3.20        2.90      5.36 o 
  -5   5   6       22.67       17.15      5.90 o 
  -4   5   6        3.22        0.00      5.87 o 
  -3   5   6       13.10       13.17      5.92 o 
  -2   5   6       52.71       53.23      4.36 o 
  -1   5   6       33.85       34.68      3.98 o 
   0   5   6        9.09        8.80      4.77 o 
   1   5   6        0.06        0.00      6.72 o 
   2   5   6        2.21        3.09      7.44 o 
   3   5   6      102.05      111.56      6.83 o 
   4   5   6       49.98       64.38      6.70 o 
 -12   6   6       28.64       41.17      7.33 o 
 -11   6   6        0.70        0.00      6.66 o 
 -10   6   6        0.02        0.00      6.12 o 
  -9   6   6        4.42        1.01      5.90 o 
  -8   6   6        0.26        0.00      5.79 o 
  -7   6   6        8.14        3.45      5.65 o 
  -6   6   6       15.00       15.84      6.21 o 
  -5   6   6        2.37        0.00      6.17 o 
  -4   6   6        1.02        0.00      6.09 o 
  -3   6   6        1.97        0.00      6.49 o 
  -2   6   6      196.83      194.11      6.34 o 
  -1   6   6      100.31       99.47      5.03 o 
   0   6   6        0.34        0.00      4.60 o 
   1   6   6       17.81       15.89      4.32 o 
   2   6   6       45.74       37.67      5.03 o 
   3   6   6        8.22        4.59      8.94 o 
 -12   7   6       34.52       29.03      8.19 o 
 -11   7   6       14.98       13.29      7.29 o 
 -10   7   6        0.13        0.00      6.72 o 
  -9   7   6        0.83        0.92      5.77 o 
  -8   7   6       17.72       18.99      3.49 o 
  -7   7   6      201.64      193.14      9.13 o 
  -6   7   6        3.74        5.30      5.54 o 
  -5   7   6       52.87       53.26      7.32 o 
  -4   7   6      318.86      331.12      7.96 o 
  -3   7   6      168.44      169.57      6.24 o 
  -2   7   6        0.38        7.47      6.12 o 
  -1   7   6        7.80        5.43      6.67 o 
   0   7   6        1.56        0.00      5.18 o 
   1   7   6        6.18        0.00      8.25 o 
   2   7   6        1.03       10.60      7.65 o 
 -11   8   6       25.93       29.88      8.29 o 
 -10   8   6        0.88        0.00      6.41 o 
  -9   8   6        0.07        9.51      5.23 o 
  -8   8   6        9.39        5.57      6.46 o 
  -7   8   6       32.05       26.15      6.96 o 
  -6   8   6       28.19       25.66      4.39 o 
  -5   8   6       67.93       64.28      5.02 o 
  -4   8   6       18.76       17.10      6.96 o 
  -3   8   6        7.25        8.14      6.65 o 
  -2   8   6        0.77        0.32      6.91 o 
  -1   8   6        1.26        4.75      7.01 o 
   0   8   6        0.17        0.00      5.10 o 
   1   8   6        0.05        0.00      8.17 o 
 -11   9   6        0.65        0.00      7.27 o 
 -10   9   6        0.12        0.00      6.62 o 
  -9   9   6        2.09        0.00      6.50 o 
  -8   9   6      118.44      102.49      9.01 o 
  -7   9   6        1.20        0.00      6.40 o 
  -6   9   6       15.35        3.34      6.83 o 
  -5   9   6       26.40       26.22      7.10 o 
  -4   9   6       24.57       16.43      7.68 o 
  -3   9   6        0.69        0.00      7.40 o 
  -2   9   6        1.66        4.47      6.91 o 
  -1   9   6        4.74        3.23      7.76 o 
 -10  10   6        2.28        0.00      7.42 o 
  -9  10   6        0.82        0.00      7.03 o 
  -8  10   6       40.40       44.19      4.90 o 
  -7  10   6       42.98       39.72      5.25 o 
  -6  10   6        0.06        1.24      6.57 o 
  -5  10   6        0.34        1.06      6.53 o 
  -4  10   6       69.01       60.31      5.93 o 
  -3  10   6       13.56        3.42      7.90 o 
  -2  10   6        2.28        0.00      8.62 o 
  -8  11   6        0.10        0.00      7.48 o 
  -7  11   6        3.39        6.88      6.57 o 
  -6  11   6        1.09        1.37      7.37 o 
  -5  11   6       26.97       14.25      9.47 o 
  -1 -11   7        3.10        0.00      7.03 o 
   0 -11   7        0.09        4.11      6.13 o 
   1 -11   7        3.93        9.69      6.80 o 
   2 -11   7        0.07        0.00      6.51 o 
   3 -11   7        0.34        0.19      6.64 o 
   4 -11   7        0.83        0.00      7.31 o 
  -3 -10   7       14.83        0.00      8.29 o 
  -2 -10   7        0.03        0.00      6.81 o 
  -1 -10   7       12.48       16.18      4.05 o 
   0 -10   7       17.33        9.34      7.21 o 
   1 -10   7        4.21        1.89      6.81 o 
   2 -10   7        3.83        2.43      6.12 o 
   3 -10   7        3.31        3.03      6.65 o 
   4 -10   7        2.48        5.19      6.42 o 
   5 -10   7        3.51        7.46      6.20 o 
  -5  -9   7        1.62        0.00      7.29 o 
  -4  -9   7        6.98        3.16      7.30 o 
  -3  -9   7        2.00        1.40      6.02 o 
  -2  -9   7       30.63       31.36      7.07 o 
  -1  -9   7        8.05       17.98      6.00 o 
   0  -9   7       14.79        6.82      6.81 o 
   1  -9   7       77.34       83.74      7.86 o 
   2  -9   7       10.51       10.60      6.20 o 
   3  -9   7       50.12       55.71      7.63 o 
   4  -9   7       27.19       24.48      7.36 o 
   5  -9   7       12.32       12.53      6.72 o 
   6  -9   7       13.56       15.77      4.74 o 
  -6  -8   7        2.32        5.79      6.52 o 
  -5  -8   7        0.87        0.00      6.75 o 
  -4  -8   7       11.94       17.01      6.48 o 
  -3  -8   7       19.28       12.27      6.54 o 
  -2  -8   7       13.65       16.07      5.91 o 
  -1  -8   7      106.01      105.47      7.52 o 
   0  -8   7       33.42       27.31      6.62 o 
   1  -8   7      348.42      380.85     11.56 o 
   2  -8   7        1.12        0.00      6.09 o 
   3  -8   7       35.55       35.25      4.37 o 
   4  -8   7        0.45        4.35      5.98 o 
   5  -8   7        2.42        0.00      6.46 o 
   6  -8   7        0.00        3.98      6.21 o 
   7  -8   7        0.85        8.56      4.02 o 
  -7  -7   7        0.27        4.21      6.27 o 
  -6  -7   7       42.99       48.92      7.43 o 
  -5  -7   7       21.58        7.22      7.38 o 
  -4  -7   7       48.84       53.46      6.35 o 
  -3  -7   7        0.33        4.37      5.29 o 
  -2  -7   7       16.25        7.40      6.75 o 
  -1  -7   7       34.95       24.56      6.45 o 
   0  -7   7      136.56      130.65      7.49 o 
   1  -7   7      153.49      158.67      8.72 o 
   2  -7   7      115.94      124.67      8.00 o 
   3  -7   7       55.86       62.13      4.59 o 
   4  -7   7       10.60        9.91      5.85 o 
   5  -7   7       13.01       11.95      3.50 o 
   6  -7   7        0.54        0.00      6.64 o 
   7  -7   7        0.85       11.32      6.25 o 
  -8  -6   7        0.80        5.40      6.42 o 
  -7  -6   7        1.28        1.74      6.21 o 
  -6  -6   7       44.31       53.14      7.66 o 
  -5  -6   7       56.13       46.61      7.47 o 
  -4  -6   7        2.01        0.00      5.76 o 
  -3  -6   7       19.33       18.33      5.70 o 
  -2  -6   7       45.74       47.80      6.12 o 
  -1  -6   7        0.72        0.00      5.43 o 
   0  -6   7      110.12      100.85      7.70 o 
   1  -6   7      295.32      283.58      9.48 o 
   2  -6   7      360.24      383.68     10.93 o 
   3  -6   7       25.14       17.65      6.73 o 
   4  -6   7       43.14       43.16      4.10 o 
   5  -6   7       31.33       26.94      4.12 o 
   6  -6   7        5.79        0.00      7.43 o 
   7  -6   7        0.02        0.40      6.88 o 
  -9  -5   7        0.17        8.86      3.64 o 
  -8  -5   7        3.81        7.20      3.68 o 
  -7  -5   7        6.91        0.00      6.60 o 
  -6  -5   7        0.04        0.00      6.42 o 
  -5  -5   7       17.83       18.84      5.99 o 
  -4  -5   7       21.17       16.99      5.71 o 
  -3  -5   7        0.87        0.00      5.40 o 
  -2  -5   7       12.80        0.00      6.11 o 
  -1  -5   7       13.18        6.97      5.45 o 
   0  -5   7       16.82       12.66      5.43 o 
   1  -5   7      296.04      300.34      9.44 o 
   2  -5   7        0.13        0.71      5.41 o 
   3  -5   7       32.49       32.27      3.96 o 
   4  -5   7       44.38       24.30      7.04 o 
   5  -5   7        7.94        7.87      5.95 o 
   6  -5   7        0.76        0.00      6.88 o 
   7  -5   7        0.00        0.00      7.85 o 
  -9  -4   7        8.72       10.58      6.77 o 
  -8  -4   7       24.61       11.40      7.15 o 
  -7  -4   7        2.06        5.24      5.71 o 
  -6  -4   7        6.57        4.58      6.17 o 
  -5  -4   7       10.10       14.15      5.41 o 
  -4  -4   7       21.20        7.59      5.47 o 
  -3  -4   7      208.15      206.13      7.60 o 
  -2  -4   7       32.71       36.02      5.71 o 
  -1  -4   7        6.20        2.27      5.15 o 
   0  -4   7        0.72        0.00      5.41 o 
   1  -4   7       88.94       99.90      7.00 o 
   2  -4   7       51.51       50.39      4.26 o 
   3  -4   7       25.72       27.57      6.09 o 
   4  -4   7      102.69       98.46      5.85 o 
   5  -4   7       56.23       42.73      4.75 o 
   6  -4   7        3.20        0.00      7.29 o 
   7  -4   7        0.75        0.00      7.39 o 
 -10  -3   7        1.23        8.52      6.76 o 
  -9  -3   7       21.14       19.49      7.30 o 
  -8  -3   7       40.07       25.47      7.13 o 
  -7  -3   7      154.79      166.21      8.72 o 
  -6  -3   7       87.63       79.54      7.97 o 
  -5  -3   7        0.00        5.79      4.62 o 
  -4  -3   7       23.36       15.44      5.13 o 
  -3  -3   7      331.96      346.12      8.86 o 
  -2  -3   7      206.95      207.09      7.19 o 
  -1  -3   7      694.21      689.95     11.27 o 
   0  -3   7      332.84      334.17      8.56 o 
   1  -3   7       34.91       33.55      5.98 o 
   2  -3   7        4.39        0.11      5.94 o 
   3  -3   7        0.25        0.00      6.06 o 
   4  -3   7        6.43        0.00      6.64 o 
   5  -3   7        9.63        3.93      6.66 o 
   6  -3   7        2.25        0.00      7.72 o 
   7  -3   7        1.16        0.00      8.31 o 
 -10  -2   7       28.46       28.16      8.24 o 
  -9  -2   7       18.28        8.25      6.78 o 
  -8  -2   7        0.00        4.36      5.45 o 
  -7  -2   7      589.82      625.14     13.69 o 
  -6  -2   7       90.92      100.40      6.82 o 
  -5  -2   7       66.69       62.56      5.82 o 
  -4  -2   7        2.03        0.00      5.17 o 
  -3  -2   7      126.51      135.31      6.24 o 
  -2  -2   7      135.18      133.70      6.13 o 
  -1  -2   7       13.67        9.45      5.08 o 
   0  -2   7        4.62        0.19      5.15 o 
   1  -2   7        6.07        9.52      5.16 o 
   2  -2   7        0.96        0.33      5.92 o 
   3  -2   7        4.59        0.00      6.69 o 
   4  -2   7       18.59        8.07      7.14 o 
   5  -2   7        0.41        1.44      6.41 o 
   6  -2   7        0.48        1.82      7.23 o 
   7  -2   7        0.02        0.00      8.18 o 
 -11  -1   7       14.36       12.71      6.75 o 
 -10  -1   7       10.44       13.86      3.78 o 
  -9  -1   7        5.19        7.80      5.43 o 
  -8  -1   7      280.54      288.48     10.82 o 
  -7  -1   7      480.79      506.82     11.24 o 
  -6  -1   7       55.85       44.93      6.41 o 
  -5  -1   7       25.75       29.35      5.09 o 
  -4  -1   7       31.21       19.97      5.18 o 
  -3  -1   7       42.90       47.07      4.92 o 
  -2  -1   7       35.42       24.47      5.10 o 
  -1  -1   7      226.35      219.34      7.29 o 
   0  -1   7        2.08        0.00      5.20 o 
   1  -1   7        0.22        0.00      5.83 o 
   2  -1   7       51.18       58.40      4.68 o 
   3  -1   7       69.72       68.64      5.09 o 
   4  -1   7        0.00        0.00      6.94 o 
   5  -1   7        5.21        0.00      7.37 o 
   6  -1   7      118.21      120.02      7.06 o 
 -11   0   7        0.21        0.00      7.56 o 
 -10   0   7        7.09        1.64      5.97 o 
  -9   0   7        0.35        0.00      5.57 o 
  -8   0   7      215.14      214.90      9.20 o 
  -7   0   7       19.16       20.39      5.63 o 
  -6   0   7      199.46      182.68      7.67 o 
  -5   0   7       75.12       76.12      5.92 o 
  -4   0   7       28.81       24.82      5.04 o 
  -3   0   7      158.93      163.84      6.64 o 
  -2   0   7        6.00        2.44      4.65 o 
  -1   0   7       16.24        8.79      5.32 o 
   0   0   7        5.45        0.58      3.95 o 
   1   0   7       28.74       26.84      3.12 o 
   2   0   7       49.68       54.59      4.37 o 
   3   0   7       12.98        0.00      7.37 o 
   4   0   7       16.58        2.01      7.75 o 
   5   0   7       53.84       50.25      5.68 o 
   6   0   7        6.91        0.00      8.68 o 
 -12   1   7        0.50        0.00      7.05 o 
 -11   1   7        0.14        0.00      6.58 o 
 -10   1   7        0.86        0.00      6.29 o 
  -9   1   7       32.12       37.81      6.32 o 
  -8   1   7      102.77       92.77      7.78 o 
  -7   1   7       62.12       50.95      6.37 o 
  -6   1   7       91.62       92.24      6.38 o 
  -5   1   7        2.84        0.55      4.79 o 
  -4   1   7      291.29      306.56      8.26 o 
  -3   1   7      430.98      477.64      9.03 o 
  -2   1   7        7.04        5.78      4.78 o 
  -1   1   7       26.58       27.14      5.65 o 
   0   1   7        6.69        0.77      4.23 o 
   1   1   7       27.51       21.62      4.70 o 
   2   1   7      148.59      153.98      6.46 o 
   3   1   7       18.70       15.75      3.86 o 
   4   1   7        2.13       10.01      7.08 o 
   5   1   7       26.42       28.36      8.50 o 
 -12   2   7        0.41        0.00      7.06 o 
 -11   2   7        7.88       14.03      3.76 o 
 -10   2   7        2.49        0.00      5.97 o 
  -9   2   7        0.22        1.93      5.57 o 
  -8   2   7       33.61       48.16      5.98 o 
  -7   2   7        1.53        0.00      5.40 o 
  -6   2   7       30.36       32.30      5.43 o 
  -5   2   7      132.00      125.99      6.81 o 
  -4   2   7      350.17      399.05      8.82 o 
  -3   2   7       27.79       21.87      5.40 o 
  -2   2   7        5.51        0.00      5.46 o 
  -1   2   7        0.77        3.00      5.55 o 
   0   2   7        0.49        0.00      4.36 o 
   1   2   7        0.15        0.00      4.63 o 
   2   2   7        1.25        5.27      6.68 o 
   3   2   7        0.93        3.43      6.65 o 
   4   2   7       12.38       18.23      4.46 o 
   5   2   7        3.13        5.93      8.17 o 
 -12   3   7        0.76        0.00      7.88 o 
 -11   3   7       31.08       28.19      7.78 o 
 -10   3   7        5.34        0.00      6.25 o 
  -9   3   7      121.27      122.06      8.86 o 
  -8   3   7      416.00      414.78     12.09 o 
  -7   3   7       69.06       70.15      6.09 o 
  -6   3   7        4.92        0.00      5.71 o 
  -5   3   7        5.55        0.00      5.38 o 
  -4   3   7        0.06        0.00      5.55 o 
  -3   3   7        0.95        0.00      5.52 o 
  -2   3   7       25.38       18.36      3.62 o 
  -1   3   7       34.75       24.14      6.62 o 
   0   3   7        4.71        0.00      4.70 o 
   1   3   7       21.92       13.90      5.13 o 
   2   3   7        0.26        0.00      7.17 o 
   3   3   7        0.37        0.00      7.84 o 
   4   3   7        0.01        0.00      8.84 o 
 -12   4   7       10.79       13.72      7.44 o 
 -11   4   7        1.80        8.13      6.26 o 
 -10   4   7      114.91      121.58      9.21 o 
  -9   4   7       81.22       96.84      7.44 o 
  -8   4   7        4.59        4.20      5.63 o 
  -7   4   7       20.50       19.41      6.09 o 
  -6   4   7       53.64       46.66      6.30 o 
  -5   4   7       13.88       12.07      5.57 o 
  -4   4   7       15.86       11.58      5.76 o 
  -3   4   7       24.36       20.86      3.58 o 
  -2   4   7       53.07       62.32      4.58 o 
  -1   4   7       55.21       64.18      4.98 o 
   0   4   7       60.08       56.44      3.46 o 
   1   4   7       18.75        7.87      7.62 o 
   2   4   7       11.06        2.30      7.78 o 
   3   4   7       10.04       12.56      4.62 o 
   4   4   7        0.27        0.00      8.74 o 
 -12   5   7        0.48        0.00      7.39 o 
 -11   5   7        9.18       10.28      3.84 o 
 -10   5   7        0.06        9.68      5.15 o 
  -9   5   7        2.21        0.00      6.37 o 
  -8   5   7        0.01        2.13      5.48 o 
  -7   5   7        5.37        0.00      5.94 o 
  -6   5   7       27.96       27.04      6.17 o 
  -5   5   7        1.35        3.54      5.34 o 
  -4   5   7       10.00       11.70      5.98 o 
  -3   5   7       22.96        9.49      7.14 o 
  -2   5   7       93.31       97.43      5.19 o 
  -1   5   7      187.35      184.81      6.56 o 
   0   5   7        7.44        0.00      4.98 o 
   1   5   7       30.74       26.73      4.94 o 
   2   5   7        9.33        9.93      7.45 o 
   3   5   7       35.70       47.77      5.31 o 
 -12   6   7       10.01        0.00      7.88 o 
 -11   6   7       13.42       20.33      6.45 o 
 -10   6   7        1.74        0.00      6.15 o 
  -9   6   7       13.52       16.64      6.01 o 
  -8   6   7       12.85       20.43      5.82 o 
  -7   6   7        0.44        0.00      5.81 o 
  -6   6   7       33.42       33.91      3.67 o 
  -5   6   7        0.98        0.00      6.54 o 
  -4   6   7       18.35       12.58      6.69 o 
  -3   6   7      220.12      218.11      6.97 o 
  -2   6   7       20.85       12.42      4.01 o 
  -1   6   7        6.09        0.45      6.74 o 
   0   6   7       22.47       18.76      4.18 o 
   1   6   7       11.52       11.58      7.62 o 
   2   6   7        2.10        0.00      8.38 o 
 -11   7   7       43.60       63.27      7.60 o 
 -10   7   7        6.57        9.64      6.31 o 
  -9   7   7        3.73        8.17      5.93 o 
  -8   7   7        3.21        0.00      6.22 o 
  -7   7   7        1.13        9.02      5.21 o 
  -6   7   7        4.59        7.81      5.91 o 
  -5   7   7        0.09        0.97      5.94 o 
  -4   7   7        0.57        0.00      6.74 o 
  -3   7   7       76.60       75.06      8.03 o 
  -2   7   7        9.63        0.00      7.49 o 
  -1   7   7       13.97        9.31      7.33 o 
   0   7   7       11.95       13.68      3.50 o 
   1   7   7        0.00        0.00      7.86 o 
 -11   8   7        3.38        0.00      7.21 o 
 -10   8   7        4.81        6.19      6.39 o 
  -9   8   7        1.05        3.77      6.27 o 
  -8   8   7       49.33       44.53      6.87 o 
  -7   8   7       12.54       15.00      6.36 o 
  -6   8   7        4.49       10.29      6.02 o 
  -5   8   7        5.61        3.69      6.62 o 
  -4   8   7       10.37       17.75      3.83 o 
  -3   8   7        1.85        7.07      6.89 o 
  -2   8   7        3.69        0.00      7.49 o 
  -1   8   7        0.26        0.00      7.86 o 
   0   8   7        3.63        8.43      5.12 o 
 -10   9   7        9.66       12.36      4.09 o 
  -9   9   7        1.40        1.47      6.32 o 
  -8   9   7        0.07        0.00      6.80 o 
  -7   9   7       21.20       20.22      7.21 o 
  -6   9   7        2.85       10.52      5.81 o 
  -5   9   7        0.92        3.59      6.39 o 
  -4   9   7       15.69       11.24      7.64 o 
  -3   9   7        0.22        0.00      7.95 o 
  -2   9   7        0.40        0.00      7.84 o 
  -9  10   7        6.32        5.58      7.31 o 
  -8  10   7        3.70        4.25      7.08 o 
  -7  10   7       15.66       13.56      7.68 o 
  -6  10   7       16.44        6.38      8.10 o 
  -5  10   7        6.44        0.00      8.30 o 
  -4  10   7       13.63       10.36      7.99 o 
   0 -11   8        0.53        7.36      6.74 o 
   1 -11   8        3.80        0.00      7.94 o 
   2 -11   8        0.48        0.00      7.23 o 
  -3 -10   8        0.31        0.00      7.28 o 
  -2 -10   8        3.10        6.21      6.65 o 
  -1 -10   8        0.23        0.00      6.56 o 
   0 -10   8        3.34        0.00      7.67 o 
   1 -10   8        3.06       14.20      6.36 o 
   2 -10   8        0.08        0.92      6.49 o 
   3 -10   8        2.25        4.00      6.57 o 
   4 -10   8        0.07        1.59      6.74 o 
  -5  -9   8        0.16        0.00      7.95 o 
  -4  -9   8        0.03        0.19      7.02 o 
  -3  -9   8       35.42       31.50      7.45 o 
  -2  -9   8        0.82        0.00      6.75 o 
  -1  -9   8        0.03        4.10      5.75 o 
   0  -9   8       13.87       17.20      6.87 o 
   1  -9   8        0.00        0.00      6.47 o 
   2  -9   8       10.89       13.44      6.83 o 
   3  -9   8       10.34       10.26      6.49 o 
   4  -9   8        7.09        6.34      6.71 o 
   5  -9   8       28.77       20.74      8.35 o 
  -6  -8   8        1.84        5.32      6.64 o 
  -5  -8   8        3.86        0.00      7.36 o 
  -4  -8   8       11.28        2.07      7.04 o 
  -3  -8   8       50.63       49.37      7.60 o 
  -2  -8   8        0.30        0.00      6.05 o 
  -1  -8   8        0.46        0.00      6.27 o 
   0  -8   8       94.47       98.01      8.35 o 
   1  -8   8       10.58        8.41      6.37 o 
   2  -8   8        7.56        0.00      6.26 o 
   3  -8   8        1.37        5.79      5.95 o 
   4  -8   8        0.00        0.00      6.76 o 
   5  -8   8        0.00        3.61      6.55 o 
   6  -8   8        0.35        2.89      6.82 o 
  -7  -7   8        0.06        1.95      6.25 o 
  -6  -7   8       20.91        5.91      7.85 o 
  -5  -7   8      150.64      182.91     10.16 o 
  -4  -7   8      105.65      107.40      8.87 o 
  -3  -7   8        0.46        0.00      5.78 o 
  -2  -7   8        8.50        9.78      5.96 o 
  -1  -7   8       20.84       22.43      5.95 o 
   0  -7   8        0.68        0.00      6.34 o 
   1  -7   8       15.98       19.37      5.82 o 
   2  -7   8        1.44        5.15      5.65 o 
   3  -7   8       20.13       18.10      6.56 o 
   4  -7   8        4.97        4.70      6.36 o 
   5  -7   8        0.08        0.00      6.67 o 
   6  -7   8        0.10        0.00      7.33 o 
  -8  -6   8        0.02        0.00      6.86 o 
  -7  -6   8       44.46       42.40      8.04 o 
  -6  -6   8       38.85       24.63      7.74 o 
  -5  -6   8        8.17        0.75      6.51 o 
  -4  -6   8        9.89        8.38      5.72 o 
  -3  -6   8       36.76       41.50      6.38 o 
  -2  -6   8       19.58       10.75      6.41 o 
  -1  -6   8        1.40        0.00      5.95 o 
   0  -6   8      351.10      381.50     11.28 o 
   1  -6   8      214.83      233.66      9.63 o 
   2  -6   8        2.33        0.00      5.94 o 
   3  -6   8       11.65        5.36      6.48 o 
   4  -6   8        0.20        1.78      5.83 o 
   5  -6   8        6.27        0.00      6.92 o 
   6  -6   8        0.01        7.26      6.73 o 
  -9  -5   8        4.83        0.00      7.80 o 
  -8  -5   8        0.19        2.52      5.96 o 
  -7  -5   8       10.16        0.00      6.73 o 
  -6  -5   8        1.90        0.00      6.28 o 
  -5  -5   8        1.39        0.96      5.40 o 
  -4  -5   8        3.03        0.00      5.64 o 
  -3  -5   8       74.90       80.44      6.79 o 
  -2  -5   8       34.47       34.79      5.73 o 
  -1  -5   8       28.60       19.71      6.75 o 
   0  -5   8      229.89      217.34      9.75 o 
   1  -5   8       12.34        0.00      7.36 o 
   2  -5   8       33.99       19.94      7.02 o 
   3  -5   8       21.93        1.01      6.79 o 
   4  -5   8       56.83       46.91      7.73 o 
   5  -5   8       64.44       51.09      8.50 o 
   6  -5   8        4.48        3.89      7.20 o 
  -9  -4   8        4.90        0.00      7.19 o 
  -8  -4   8       21.71       27.83      6.98 o 
  -7  -4   8       22.67       21.84      6.89 o 
  -6  -4   8        0.37        0.00      5.42 o 
  -5  -4   8        0.97        0.00      5.47 o 
  -4  -4   8        9.33        5.84      5.93 o 
  -3  -4   8      109.90      111.93      7.47 o 
  -2  -4   8        1.96        0.11      5.16 o 
  -1  -4   8        0.41        0.00      5.44 o 
   0  -4   8     1255.33     1233.45     16.56 o 
   1  -4   8      165.36      163.33      8.65 o 
   2  -4   8       43.75       34.86      7.18 o 
   3  -4   8        5.90        0.00      6.63 o 
   4  -4   8        7.17       10.94      6.13 o 
   5  -4   8        3.43        0.00      6.87 o 
   6  -4   8        0.33        0.20      6.84 o 
 -10  -3   8       14.02       17.23      6.96 o 
  -9  -3   8       25.16       20.22      8.14 o 
  -8  -3   8        8.01        4.34      6.30 o 
  -7  -3   8        6.24        0.00      6.25 o 
  -6  -3   8        3.61        0.00      5.61 o 
  -5  -3   8       78.24       91.21      6.88 o 
  -4  -3   8        0.46        0.00      5.34 o 
  -3  -3   8        2.56        1.07      5.36 o 
  -2  -3   8       40.58       45.77      5.62 o 
  -1  -3   8        3.66        6.73      5.24 o 
   0  -3   8      202.40      188.96      8.72 o 
   1  -3   8       16.91       12.41      6.46 o 
   2  -3   8        5.96        7.30      3.27 o 
   3  -3   8        1.42        0.00      7.08 o 
   4  -3   8       54.41       29.36      8.08 o 
   5  -3   8        0.53        1.05      6.82 o 
   6  -3   8        4.23        0.00      8.46 o 
 -10  -2   8        0.13        5.79      6.12 o 
  -9  -2   8        6.84        0.00      6.57 o 
  -8  -2   8       32.88       34.68      6.43 o 
  -7  -2   8       19.05       16.93      6.87 o 
  -6  -2   8        9.65        0.00      6.04 o 
  -5  -2   8      107.84      108.86      7.28 o 
  -4  -2   8      120.43      119.47      6.40 o 
  -3  -2   8       85.45       69.39      6.47 o 
  -2  -2   8        4.46        2.74      5.21 o 
  -1  -2   8       15.95       16.15      5.62 o 
   0  -2   8        0.86        0.00      5.94 o 
   1  -2   8       32.54       31.95      6.70 o 
   2  -2   8        1.35        4.88      6.02 o 
   3  -2   8       68.86       72.54      7.78 o 
   4  -2   8       28.23       26.56      4.30 o 
   5  -2   8        2.71        0.00      7.05 o 
   6  -2   8       10.60        2.02      8.25 o 
 -11  -1   8       16.46       18.03      7.29 o 
 -10  -1   8       19.06       15.18      6.47 o 
  -9  -1   8        3.42        0.00      6.29 o 
  -8  -1   8       67.33       60.08      7.29 o 
  -7  -1   8       11.83        8.11      6.27 o 
  -6  -1   8      104.37       96.65      7.07 o 
  -5  -1   8       16.73       16.99      5.47 o 
  -4  -1   8       27.93       27.03      5.63 o 
  -3  -1   8        5.27        0.50      5.13 o 
  -2  -1   8       58.37       55.78      5.98 o 
  -1  -1   8       20.13       12.70      5.93 o 
   0  -1   8       49.95       51.57      6.43 o 
   1  -1   8       47.81       48.17      6.94 o 
   2  -1   8        7.91       12.77      6.34 o 
   3  -1   8        4.41        0.00      7.14 o 
   4  -1   8        4.79        4.62      7.28 o 
   5  -1   8       49.30       48.05      5.24 o 
 -11   0   8        2.84        8.85      6.23 o 
 -10   0   8        9.71       13.58      6.47 o 
  -9   0   8       27.60       19.44      7.34 o 
  -8   0   8       13.11        0.00      6.61 o 
  -7   0   8      270.18      269.49     10.01 o 
  -6   0   8       40.15       37.55      6.14 o 
  -5   0   8       19.78       20.20      5.52 o 
  -4   0   8        0.15        5.98      4.71 o 
  -3   0   8       39.13       45.63      5.67 o 
  -2   0   8        3.94        3.07      5.40 o 
  -1   0   8        0.05        6.66      5.41 o 
   0   0   8       19.73       10.73      4.45 o 
   1   0   8       48.47       40.95      5.13 o 
   2   0   8       87.27       87.51      5.29 o 
   3   0   8        3.89        0.00      7.46 o 
   4   0   8       29.36       28.08      4.75 o 
   5   0   8       40.95       43.80      5.72 o 
 -11   1   8        1.68        0.00      7.10 o 
 -10   1   8        4.84        5.21      5.78 o 
  -9   1   8       25.97       15.73      6.89 o 
  -8   1   8      307.62      305.96     11.51 o 
  -7   1   8      320.35      315.24     10.51 o 
  -6   1   8       40.87       50.70      6.10 o 
  -5   1   8       40.92       39.58      6.21 o 
  -4   1   8      158.44      177.98      7.95 o 
  -3   1   8      184.67      187.77      8.35 o 
  -2   1   8       13.67       13.68      5.86 o 
  -1   1   8        2.70        0.00      6.53 o 
   0   1   8      105.83      103.85      5.67 o 
   1   1   8       69.47       68.04      5.58 o 
   2   1   8        1.99        4.13      6.60 o 
   3   1   8       15.44        8.87      7.83 o 
   4   1   8        5.17        2.94      7.76 o 
   5   1   8        0.40        0.00      7.99 o 
 -12   2   8        0.01        2.80      6.24 o 
 -11   2   8        2.02        0.00      6.87 o 
 -10   2   8        9.42        3.20      6.72 o 
  -9   2   8        1.91        3.89      5.73 o 
  -8   2   8      917.34     1018.27     16.99 o 
  -7   2   8      113.52      123.02      7.46 o 
  -6   2   8       10.51       19.77      5.18 o 
  -5   2   8       32.82       39.14      6.15 o 
  -4   2   8       87.20       96.75      6.46 o 
  -3   2   8        5.61        0.00      5.65 o 
  -2   2   8        8.85        0.00      6.30 o 
  -1   2   8        2.60        4.30      5.94 o 
   0   2   8        0.40        0.00      4.72 o 
   1   2   8        7.42        0.00      4.86 o 
   2   2   8        2.75        5.82      6.52 o 
   3   2   8        0.50        0.18      7.11 o 
   4   2   8        2.48        0.00      8.48 o 
 -12   3   8        1.26        0.00      7.50 o 
 -11   3   8        0.47        0.18      6.29 o 
 -10   3   8       24.33       16.12      7.18 o 
  -9   3   8        8.02        2.17      6.41 o 
  -8   3   8       39.27       28.64      7.62 o 
  -7   3   8        1.94        0.00      6.02 o 
  -6   3   8        0.18        0.00      5.67 o 
  -5   3   8       27.07       28.92      6.05 o 
  -4   3   8      344.65      364.18      9.61 o 
  -3   3   8        7.52        2.69      6.04 o 
  -2   3   8        0.02        0.12      5.86 o 
  -1   3   8        1.94        3.77      6.23 o 
   0   3   8        0.87        0.00      4.64 o 
   1   3   8        5.27        1.03      4.99 o 
   2   3   8        3.69        6.61      7.03 o 
   3   3   8        0.13        0.00      8.44 o 
 -12   4   8       24.41       28.97      7.78 o 
 -11   4   8        2.12        8.37      5.81 o 
 -10   4   8        1.56        8.71      5.43 o 
  -9   4   8       34.87       38.45      6.44 o 
  -8   4   8       12.28       13.99      5.88 o 
  -7   4   8       43.65       54.43      6.45 o 
  -6   4   8      119.29      136.13      7.64 o 
  -5   4   8       25.58       23.45      6.54 o 
  -4   4   8      189.15      202.13      8.51 o 
  -3   4   8       10.85        0.73      6.91 o 
  -2   4   8        2.03       10.37      5.77 o 
  -1   4   8      118.39      116.79      6.57 o 
   0   4   8        3.19        0.00      4.90 o 
   1   4   8        8.97        6.11      3.99 o 
   2   4   8       40.77       45.54      5.60 o 
   3   4   8        4.59        0.00      8.69 o 
 -12   5   8        3.20        0.40      6.72 o 
 -11   5   8        0.95        1.09      6.66 o 
 -10   5   8        4.25        8.65      3.67 o 
  -9   5   8        6.52        7.92      6.39 o 
  -8   5   8        5.02        0.00      6.47 o 
  -7   5   8        5.58        4.93      5.66 o 
  -6   5   8       18.55       13.73      6.27 o 
  -5   5   8       82.60       86.49      7.63 o 
  -4   5   8       10.58        8.86      6.57 o 
  -3   5   8      161.96      176.54      9.03 o 
  -2   5   8       48.42       53.28      4.78 o 
  -1   5   8        0.31        0.00      7.50 o 
   0   5   8        1.57        4.45      4.86 o 
   1   5   8       18.79        8.58      8.63 o 
   2   5   8       10.06       18.76      4.58 o 
 -11   6   8        0.36        7.07      3.53 o 
 -10   6   8       27.75       29.14      7.37 o 
  -9   6   8        2.72        6.22      5.61 o 
  -8   6   8        3.96        1.65      6.24 o 
  -7   6   8        3.42        0.00      6.04 o 
  -6   6   8       41.29       43.89      7.08 o 
  -5   6   8       43.89       52.53      6.54 o 
  -4   6   8        4.45        5.50      6.24 o 
  -3   6   8      114.32      116.05      6.42 o 
  -2   6   8      126.59      124.73      6.33 o 
  -1   6   8        5.79        0.00      7.74 o 
   0   6   8       28.03       26.41      4.37 o 
   1   6   8        4.26        0.00      8.96 o 
 -11   7   8        0.06        1.35      6.54 o 
 -10   7   8        3.75       14.91      5.97 o 
  -9   7   8        4.20        1.18      6.68 o 
  -8   7   8       12.50        1.13      6.83 o 
  -7   7   8       35.54       24.96      7.03 o 
  -6   7   8        0.01        0.76      5.93 o 
  -5   7   8       24.12       12.13      7.42 o 
  -4   7   8       26.27       18.04      7.32 o 
  -3   7   8        0.03       10.24      6.30 o 
  -2   7   8        4.03        9.78      6.44 o 
  -1   7   8       18.09       12.78      4.92 o 
   0   7   8       13.61       15.91      4.40 o 
 -10   8   8        2.31        0.00      7.31 o 
  -9   8   8        4.34        0.00      6.94 o 
  -8   8   8        6.64        2.60      6.88 o 
  -7   8   8       15.12       17.87      4.01 o 
  -6   8   8        0.31        0.00      6.77 o 
  -5   8   8        3.08        0.00      7.45 o 
  -4   8   8        6.69       13.92      6.77 o 
  -3   8   8        7.50       12.23      7.12 o 
  -2   8   8        0.07        0.00      7.33 o 
  -1   8   8       22.56       12.56      8.95 o 
  -9   9   8       13.01       16.86      7.57 o 
  -8   9   8        0.71        6.01      6.43 o 
  -7   9   8        0.56        0.00      7.20 o 
  -6   9   8        2.57        3.83      6.67 o 
  -5   9   8        1.35        1.11      7.01 o 
  -4   9   8        0.01        2.66      7.03 o 
  -3   9   8        0.99        4.78      7.54 o 
  -2 -10   9        0.04        5.49      6.38 o 
  -1 -10   9        0.25        4.38      6.33 o 
   0 -10   9        6.04        7.87      6.93 o 
   1 -10   9        0.63        0.00      6.53 o 
   2 -10   9        0.66        0.00      7.62 o 
   3 -10   9        1.27        7.97      3.94 o 
  -4  -9   9        0.27        0.00      7.51 o 
  -3  -9   9        1.21        0.00      7.05 o 
  -2  -9   9        9.18       12.56      3.96 o 
  -1  -9   9        0.26        5.82      6.14 o 
   0  -9   9       11.52       15.17      6.47 o 
   1  -9   9        0.22        6.10      5.98 o 
   2  -9   9        0.70        0.00      6.21 o 
   3  -9   9        4.88        5.56      6.64 o 
   4  -9   9        9.90       12.46      4.66 o 
  -5  -8   9       27.87       29.02      8.32 o 
  -4  -8   9       76.50       60.46      9.41 o 
  -3  -8   9        0.04        0.00      6.59 o 
  -2  -8   9       10.41        5.92      7.06 o 
  -1  -8   9       22.72       18.65      6.69 o 
   0  -8   9        1.58        6.15      5.99 o 
   1  -8   9        1.67        0.00      6.33 o 
   2  -8   9        2.80        0.00      6.69 o 
   3  -8   9        3.81        5.60      6.57 o 
   4  -8   9        3.53        0.00      7.51 o 
  -7  -7   9       25.90       22.99      8.40 o 
  -6  -7   9       39.22       53.17      7.70 o 
  -5  -7   9        4.37        0.87      6.51 o 
  -4  -7   9        4.04        0.00      6.68 o 
  -3  -7   9       47.63       45.86      7.56 o 
  -2  -7   9        6.13        5.73      6.07 o 
  -1  -7   9       53.21       52.77      7.10 o 
   0  -7   9        2.57        0.15      6.04 o 
   1  -7   9       14.25       22.24      6.53 o 
   2  -7   9        6.15        7.63      6.57 o 
   3  -7   9        2.80        9.57      3.69 o 
   4  -7   9        7.04        2.40      7.40 o 
   5  -7   9       10.66        7.03      7.56 o 
  -8  -6   9        0.25        0.00      7.20 o 
  -7  -6   9        0.28        0.00      6.40 o 
  -6  -6   9       10.43       11.04      6.46 o 
  -5  -6   9        8.57        8.10      6.07 o 
  -4  -6   9       12.93       19.99      5.53 o 
  -3  -6   9       78.56       72.06      8.17 o 
  -2  -6   9        6.08        5.72      6.18 o 
  -1  -6   9       19.91       20.77      6.37 o 
   0  -6   9       46.41       46.49      6.60 o 
   1  -6   9       20.89       17.62      6.83 o 
   2  -6   9        4.71        3.87      6.56 o 
   3  -6   9       16.80       24.35      6.60 o 
   4  -6   9       11.43        8.94      4.20 o 
   5  -6   9       18.75       19.44      4.99 o 
  -8  -5   9        4.31        6.30      6.51 o 
  -7  -5   9        0.00        0.00      6.85 o 
  -6  -5   9        0.00        0.00      6.32 o 
  -5  -5   9        0.51        0.00      5.81 o 
  -4  -5   9       37.81       26.12      6.32 o 
  -3  -5   9       20.52        9.85      6.33 o 
  -2  -5   9       23.87       16.37      6.36 o 
  -1  -5   9      144.45      147.49      8.43 o 
   0  -5   9      228.40      204.94     10.08 o 
   1  -5   9      129.34      112.73      8.94 o 
   2  -5   9        4.41        7.47      3.61 o 
   3  -5   9        4.00        6.45      6.45 o 
   4  -5   9       37.57       55.07      4.90 o 
   5  -5   9        2.26        1.55      7.76 o 
  -9  -4   9        0.52        3.79      6.29 o 
  -8  -4   9        2.42        0.00      6.99 o 
  -7  -4   9        1.04        0.00      6.29 o 
  -6  -4   9        2.26        3.49      5.32 o 
  -5  -4   9        0.15        2.59      5.25 o 
  -4  -4   9       53.18       48.54      6.47 o 
  -3  -4   9        0.17        0.00      5.54 o 
  -2  -4   9       15.86       10.79      6.22 o 
  -1  -4   9       53.27       45.90      7.22 o 
   0  -4   9      637.77      683.38     14.27 o 
   1  -4   9       12.38       13.88      6.21 o 
   2  -4   9        3.20       14.07      3.57 o 
   3  -4   9        5.29        0.16      6.64 o 
   4  -4   9       12.09        8.58      7.28 o 
   5  -4   9        3.09        0.00      7.76 o 
 -10  -3   9        2.33        0.00      6.85 o 
  -9  -3   9        3.87        8.36      6.36 o 
  -8  -3   9        1.23        2.10      5.83 o 
  -7  -3   9        0.01        1.77      5.44 o 
  -6  -3   9        6.55        0.00      5.96 o 
  -5  -3   9        8.21        2.05      6.01 o 
  -4  -3   9       62.88       63.91      7.25 o 
  -3  -3   9       41.62       36.19      6.57 o 
  -2  -3   9       12.38        7.68      5.99 o 
  -1  -3   9       10.66        5.88      6.59 o 
   0  -3   9      485.38      528.06     13.50 o 
   1  -3   9        2.30        3.49      6.05 o 
   2  -3   9        1.04        0.00      6.21 o 
   3  -3   9       19.95       16.63      4.01 o 
   4  -3   9        0.76        0.00      6.82 o 
   5  -3   9        0.34        0.00      7.60 o 
 -10  -2   9        3.27        0.00      6.40 o 
  -9  -2   9       22.12       14.65      7.26 o 
  -8  -2   9        4.74        7.02      5.88 o 
  -7  -2   9       79.31       78.45      8.23 o 
  -6  -2   9       37.87       36.24      6.25 o 
  -5  -2   9        4.34        0.00      5.73 o 
  -4  -2   9        4.79        3.64      5.46 o 
  -3  -2   9        3.42        4.51      5.60 o 
  -2  -2   9       24.92       16.24      6.58 o 
  -1  -2   9      184.45      167.26      8.95 o 
   0  -2   9      262.81      288.28     10.30 o 
   1  -2   9        0.03        0.00      6.24 o 
   2  -2   9       44.90       43.04      4.99 o 
   3  -2   9       13.92       10.68      7.10 o 
   4  -2   9        5.04        2.34      7.26 o 
   5  -2   9       28.36       28.01      5.91 o 
 -11  -1   9       25.82       10.18      8.83 o 
 -10  -1   9        0.05        0.00      6.40 o 
  -9  -1   9        0.77        0.00      6.49 o 
  -8  -1   9        0.15        0.00      5.63 o 
  -7  -1   9       21.70       20.72      6.00 o 
  -6  -1   9       61.87       67.54      6.63 o 
  -5  -1   9       53.25       55.94      6.90 o 
  -4  -1   9        0.27        0.00      5.64 o 
  -3  -1   9        0.33        3.87      5.41 o 
  -2  -1   9        4.98        0.00      6.11 o 
  -1  -1   9       36.93       24.82      6.92 o 
   0  -1   9       24.59       23.06      7.02 o 
   1  -1   9       25.76       21.27      7.17 o 
   2  -1   9        2.82        2.11      6.56 o 
   3  -1   9        5.48        0.00      7.96 o 
   4  -1   9       13.75        8.34      8.09 o 
 -11   0   9       39.33       45.15      9.14 o 
 -10   0   9        6.35       15.09      5.77 o 
  -9   0   9       19.51       14.56      6.97 o 
  -8   0   9       21.70        7.47      7.10 o 
  -7   0   9        0.29        0.00      5.59 o 
  -6   0   9        2.27        2.52      5.75 o 
  -5   0   9       21.95       21.71      5.92 o 
  -4   0   9        2.18        3.13      5.83 o 
  -3   0   9       10.82        7.73      6.02 o 
  -2   0   9       48.97       55.86      6.77 o 
  -1   0   9       29.14       25.72      6.84 o 
   0   0   9       64.54       61.48      5.54 o 
   1   0   9       33.42       24.96      5.10 o 
   2   0   9        8.08        2.70      7.05 o 
   3   0   9       36.98       45.80      5.30 o 
   4   0   9       21.97       20.49      8.31 o 
 -11   1   9       18.73       25.52      7.09 o 
 -10   1   9        0.71        0.00      6.19 o 
  -9   1   9      165.09      118.27     11.45 o 
  -8   1   9      265.62      240.47     12.75 o 
  -7   1   9       73.80       58.29      7.93 o 
  -6   1   9        6.24        6.46      5.82 o 
  -5   1   9       97.89      119.65      7.32 o 
  -4   1   9      347.38      388.72     11.06 o 
  -3   1   9       23.02       22.91      6.36 o 
  -2   1   9       32.52       22.07      6.92 o 
  -1   1   9        9.28       18.96      6.27 o 
   0   1   9        0.05        0.00      4.57 o 
   1   1   9       13.45       12.38      5.04 o 
   2   1   9        1.33        0.00      7.29 o 
   3   1   9        2.21        0.00      8.26 o 
   4   1   9        0.07        3.28      7.82 o 
 -11   2   9        0.01        0.00      6.43 o 
 -10   2   9       25.70        9.35      7.70 o 
  -9   2   9       12.98       12.01      6.48 o 
  -8   2   9       14.18       21.37      6.22 o 
  -7   2   9        0.63        0.00      6.41 o 
  -6   2   9        0.84        0.24      5.93 o 
  -5   2   9        4.10        0.12      5.97 o 
  -4   2   9        0.06        0.35      5.92 o 
  -3   2   9       34.17       25.56      6.99 o 
  -2   2   9        5.13        0.00      6.39 o 
  -1   2   9        0.00        0.00      6.47 o 
   0   2   9        0.06        0.00      4.67 o 
   1   2   9        0.15        0.18      4.75 o 
   2   2   9        1.13        0.00      7.82 o 
   3   2   9        0.38        1.76      8.05 o 
 -11   3   9        0.06        0.00      6.84 o 
 -10   3   9       40.12       36.93      8.05 o 
  -9   3   9      271.62      257.78     12.44 o 
  -8   3   9      464.48      497.81     14.59 o 
  -7   3   9       53.00       43.30      7.44 o 
  -6   3   9       29.03       17.53      7.30 o 
  -5   3   9       23.38       23.73      5.99 o 
  -4   3   9        7.54       16.28      5.55 o 
  -3   3   9        7.86        4.61      6.21 o 
  -2   3   9       16.99       14.51      6.69 o 
  -1   3   9        7.35        4.73      6.43 o 
   0   3   9        5.17        0.00      5.20 o 
   1   3   9        0.01        0.00      4.83 o 
   2   3   9       15.80       13.30      8.97 o 
 -11   4   9        0.16        2.40      6.36 o 
 -10   4   9       43.66       38.11      8.37 o 
  -9   4   9       17.34        9.23      6.80 o 
  -8   4   9      133.08      155.34      9.50 o 
  -7   4   9        0.07        0.00      5.88 o 
  -6   4   9       26.79       22.30      6.45 o 
  -5   4   9       32.85       29.39      6.98 o 
  -4   4   9       12.42       12.36      6.39 o 
  -3   4   9       61.26       65.69      7.89 o 
  -2   4   9       55.55       69.96      7.67 o 
  -1   4   9        0.01        0.00      7.13 o 
   0   4   9        0.01        0.00      5.76 o 
   1   4   9        0.83        0.00      8.37 o 
   2   4   9        0.78        0.00      8.96 o 
 -11   5   9       11.13        3.01      7.88 o 
 -10   5   9        4.67        0.00      6.74 o 
  -9   5   9       55.75       69.50      8.15 o 
  -8   5   9        2.06        0.00      6.47 o 
  -7   5   9        0.04        0.00      6.20 o 
  -6   5   9       14.98       23.05      6.26 o 
  -5   5   9       31.57       38.33      6.32 o 
  -4   5   9        2.03        0.43      6.45 o 
  -3   5   9       17.44        8.99      7.47 o 
  -2   5   9      121.46      114.74      9.69 o 
  -1   5   9        3.58        1.35      6.99 o 
   0   5   9        5.84       10.57      5.12 o 
   1   5   9        5.05        0.00      8.21 o 
 -11   6   9       11.78       19.37      7.22 o 
 -10   6   9        3.29       15.51      6.16 o 
  -9   6   9        9.62        7.29      6.98 o 
  -8   6   9       16.41       10.82      7.04 o 
  -7   6   9       58.73       58.40      7.66 o 
  -6   6   9        1.57        0.00      6.76 o 
  -5   6   9        6.31        3.81      6.78 o 
  -4   6   9      189.48      202.53     10.09 o 
  -3   6   9       38.84       26.34      8.61 o 
  -2   6   9       18.61       11.22      8.31 o 
  -1   6   9        7.13       12.63      4.41 o 
   0   6   9        0.64        0.01      5.61 o 
 -11   7   9       14.67       18.12      7.80 o 
 -10   7   9        0.96        0.00      6.85 o 
  -9   7   9        4.92        0.00      7.15 o 
  -8   7   9        0.12        0.00      6.99 o 
  -7   7   9        1.21        1.50      6.85 o 
  -6   7   9        9.63        0.00      7.57 o 
  -5   7   9        6.80        0.00      7.55 o 
  -4   7   9       13.83       16.27      7.09 o 
  -3   7   9        5.48       11.31      4.87 o 
  -2   7   9        1.64        0.00      7.68 o 
  -1   7   9        6.12        8.28      7.85 o 
 -10   8   9        0.99        0.00      7.09 o 
  -9   8   9        3.75        0.00      6.83 o 
  -8   8   9        0.42        0.00      6.95 o 
  -7   8   9        2.98        0.00      7.55 o 
  -6   8   9        0.27        0.00      7.02 o 
  -5   8   9        0.16        0.00      8.04 o 
  -4   8   9        0.00        6.77      6.84 o 
  -3   8   9        0.07        0.00      7.65 o 
  -8   9   9        2.35        0.00      7.52 o 
  -7   9   9        0.92        0.00      7.34 o 
  -6   9   9        8.49        9.44      7.51 o 
  -3  -9  10        0.32        0.00      6.81 o 
  -2  -9  10        6.27        0.00      7.53 o 
  -1  -9  10       17.59       16.14      7.44 o 
   0  -9  10        0.44        0.00      6.77 o 
   1  -9  10        0.75        3.13      3.76 o 
   2  -9  10        0.12        0.00      7.06 o 
  -5  -8  10        0.05        0.00      7.26 o 
  -4  -8  10        6.11        8.39      6.40 o 
  -3  -8  10        0.75        0.00      6.58 o 
  -2  -8  10        1.05        9.24      5.68 o 
  -1  -8  10        1.22        1.08      6.25 o 
   0  -8  10        0.50        0.00      6.67 o 
   1  -8  10        2.91        0.00      6.67 o 
   2  -8  10        0.16        0.00      6.51 o 
   3  -8  10        4.38        4.95      7.34 o 
  -6  -7  10       36.05       31.13      8.63 o 
  -5  -7  10        6.59        0.00      7.10 o 
  -4  -7  10        0.28        0.00      6.62 o 
  -3  -7  10        9.81        0.00      6.77 o 
  -2  -7  10        2.42        0.00      6.30 o 
  -1  -7  10       13.18       16.24      6.17 o 
   0  -7  10        0.77        0.68      6.23 o 
   1  -7  10       10.46        0.00      7.45 o 
   2  -7  10        0.85        2.69      6.40 o 
   3  -7  10        0.44        2.09      6.69 o 
   4  -7  10        1.03        9.37      7.01 o 
  -7  -6  10        3.20        4.21      6.61 o 
  -6  -6  10        1.09        0.00      6.85 o 
  -5  -6  10        8.90        3.54      6.04 o 
  -4  -6  10       22.10       22.77      6.59 o 
  -3  -6  10        0.61        5.54      5.69 o 
  -2  -6  10        5.24        7.37      5.92 o 
  -1  -6  10       16.28       16.97      6.30 o 
   0  -6  10       37.00       30.93      7.72 o 
   1  -6  10       39.65       24.85      8.26 o 
   2  -6  10        2.60        3.27      6.58 o 
   3  -6  10        1.66        5.15      6.37 o 
   4  -6  10        1.10        0.00      7.09 o 
  -8  -5  10        0.11        0.00      7.23 o 
  -7  -5  10        2.52        7.47      6.03 o 
  -6  -5  10        0.01        0.17      5.68 o 
  -5  -5  10       42.44       30.94      6.86 o 
  -4  -5  10        0.18        0.00      6.09 o 
  -3  -5  10        1.70        0.00      6.27 o 
  -2  -5  10        1.49        0.00      5.74 o 
  -1  -5  10        0.13        2.53      5.86 o 
   0  -5  10        1.50        0.00      6.38 o 
   1  -5  10       83.29       82.82      8.40 o 
   2  -5  10        9.06        0.00      7.09 o 
   3  -5  10       10.14       12.30      4.03 o 
   4  -5  10        2.54        0.00      7.44 o 
  -9  -4  10        1.18        0.00      7.34 o 
  -8  -4  10        2.03        0.00      6.74 o 
  -7  -4  10        7.56        6.65      6.27 o 
  -6  -4  10       10.53        3.73      6.35 o 
  -5  -4  10       64.28       54.90      7.43 o 
  -4  -4  10      181.40      170.35      9.74 o 
  -3  -4  10        7.01        1.96      6.02 o 
  -2  -4  10       31.83       34.89      6.60 o 
  -1  -4  10       38.49       24.05      7.74 o 
   0  -4  10       90.01       87.93      7.66 o 
   1  -4  10        0.49        0.00      6.39 o 
   2  -4  10        4.45        3.47      6.75 o 
   3  -4  10        2.33        8.05      6.75 o 
   4  -4  10        0.69        0.00      8.01 o 
  -9  -3  10       23.91       15.54      7.77 o 
  -8  -3  10        0.97        0.00      6.52 o 
  -7  -3  10        6.60        1.72      6.56 o 
  -6  -3  10        3.61        0.00      6.35 o 
  -5  -3  10        2.57        0.00      6.03 o 
  -4  -3  10       34.08       25.30      6.71 o 
  -3  -3  10       17.36       20.19      6.47 o 
  -2  -3  10       25.78       19.44      7.29 o 
  -1  -3  10      123.93      107.39      9.33 o 
   0  -3  10       11.83       10.07      6.93 o 
   1  -3  10        9.22        0.00      7.31 o 
   2  -3  10        0.18        0.00      6.92 o 
   3  -3  10        0.05        2.69      6.70 o 
   4  -3  10        3.73        1.18      7.42 o 
 -10  -2  10        5.83        8.19      3.91 o 
  -9  -2  10        8.99       12.14      6.27 o 
  -8  -2  10        0.04        0.00      6.53 o 
  -7  -2  10        0.08        0.00      5.60 o 
  -6  -2  10        2.23        5.75      5.51 o 
  -5  -2  10       39.53       32.44      6.88 o 
  -4  -2  10        4.51        0.00      5.83 o 
  -3  -2  10        9.08       14.56      6.17 o 
  -2  -2  10      220.47      236.31     10.39 o 
  -1  -2  10      181.80      167.26     10.18 o 
   0  -2  10       36.74       41.84      7.21 o 
   1  -2  10        1.30        1.22      6.62 o 
   2  -2  10        0.59        0.00      7.04 o 
   3  -2  10        8.79        2.37      7.70 o 
   4  -2  10        5.30        8.88      4.40 o 
 -10  -1  10        2.11        1.29      6.07 o 
  -9  -1  10        7.68        2.37      6.37 o 
  -8  -1  10        2.36        0.00      5.86 o 
  -7  -1  10        4.99        2.74      5.95 o 
  -6  -1  10        6.24        2.59      6.08 o 
  -5  -1  10        3.11        0.00      6.01 o 
  -4  -1  10        9.89        9.45      5.82 o 
  -3  -1  10       18.32        9.89      6.51 o 
  -2  -1  10      109.73       93.98      8.86 o 
  -1  -1  10       30.86       26.05      7.90 o 
   0  -1  10      121.25      131.17      9.37 o 
   1  -1  10       64.73       59.98      8.22 o 
   2  -1  10        1.14        6.66      6.76 o 
   3  -1  10        4.18        6.56      7.35 o 
 -11   0  10        8.17        2.19      7.52 o 
 -10   0  10        2.61        0.00      6.92 o 
  -9   0  10        3.13        2.15      6.49 o 
  -8   0  10        5.52        7.84      6.00 o 
  -7   0  10        0.90        0.00      5.73 o 
  -6   0  10        0.54        1.59      5.49 o 
  -5   0  10        8.95        3.46      6.19 o 
  -4   0  10       54.44       53.42      7.09 o 
  -3   0  10        2.50        2.44      6.19 o 
  -2   0  10       23.92       22.79      6.88 o 
  -1   0  10      137.37      158.96      9.87 o 
   0   0  10       53.55       51.70      5.97 o 
   1   0  10       33.06       32.25      5.52 o 
   2   0  10        5.73        8.11      7.22 o 
   3   0  10        8.87        7.11      8.11 o 
 -11   1  10        1.04        1.56      6.51 o 
 -10   1  10        0.26        2.66      6.41 o 
  -9   1  10        3.28       10.40      5.98 o 
  -8   1  10       16.55       15.80      6.56 o 
  -7   1  10       40.48       42.01      7.17 o 
  -6   1  10       19.62       18.32      6.32 o 
  -5   1  10        0.06        0.00      5.91 o 
  -4   1  10       18.89       22.49      5.92 o 
  -3   1  10       31.77       24.67      7.05 o 
  -2   1  10        0.05        0.00      6.49 o 
  -1   1  10       20.52       17.96      7.07 o 
   0   1  10       12.53       14.96      4.85 o 
   1   1  10        0.19        0.00      5.45 o 
   2   1  10       26.77       31.53      8.50 o 
   3   1  10        0.04        2.69      7.81 o 
 -11   2  10        0.35        0.00      7.47 o 
 -10   2  10        2.37        6.86      6.03 o 
  -9   2  10       49.52       50.08      7.95 o 
  -8   2  10      160.75      157.12     10.65 o 
  -7   2  10        1.80        0.00      5.71 o 
  -6   2  10        4.47        2.91      3.18 o 
  -5   2  10       22.95       19.27      6.71 o 
  -4   2  10        1.60        0.00      6.12 o 
  -3   2  10        0.40        0.00      6.64 o 
  -2   2  10        1.74        0.00      7.02 o 
  -1   2  10       14.44        7.02      7.46 o 
   0   2  10       11.49       16.67      5.10 o 
   1   2  10        3.66        0.00      5.26 o 
   2   2  10        2.38        9.97      7.46 o 
 -11   3  10        0.22        0.00      6.53 o 
 -10   3  10       27.44        9.17      8.01 o 
  -9   3  10       85.51       67.62      9.52 o 
  -8   3  10       55.82       66.80      8.76 o 
  -7   3  10        0.01        4.34      5.82 o 
  -6   3  10        0.47        1.12      5.65 o 
  -5   3  10        1.41        0.00      6.23 o 
  -4   3  10        2.70        0.00      6.51 o 
  -3   3  10        1.17        3.78      6.47 o 
  -2   3  10        0.00        2.60      6.29 o 
  -1   3  10        0.04        0.00      7.08 o 
   0   3  10        3.06        1.59      5.30 o 
   1   3  10        0.05        1.64      5.09 o 
 -11   4  10        5.59        0.00      8.13 o 
 -10   4  10       59.72       70.97      8.74 o 
  -9   4  10      118.97      115.64      9.97 o 
  -8   4  10        0.66        0.00      7.23 o 
  -7   4  10        5.54        9.94      5.96 o 
  -6   4  10       19.91       16.18      6.22 o 
  -5   4  10        3.09        0.00      6.53 o 
  -4   4  10       11.63        5.08      7.24 o 
  -3   4  10        1.39        0.00      7.01 o 
  -2   4  10       74.92       75.84      9.68 o 
  -1   4  10       52.58       63.37      8.45 o 
   0   4  10        0.45        0.37      5.30 o 
 -11   5  10        4.11        0.00      7.47 o 
 -10   5  10       86.43      113.99      9.86 o 
  -9   5  10       61.81       53.77      9.23 o 
  -8   5  10       55.53       54.45      8.21 o 
  -7   5  10       17.47       13.33      7.31 o 
  -6   5  10       10.52       12.02      6.54 o 
  -5   5  10        1.46        7.21      6.04 o 
  -4   5  10       48.27       47.71      8.06 o 
  -3   5  10       19.71        4.36      8.36 o 
  -2   5  10        1.07        0.00      7.89 o 
  -1   5  10        7.68       11.69      7.52 o 
   0   5  10        0.29        3.52      5.69 o 
 -10   6  10       79.54       88.35      9.45 o 
  -9   6  10        2.92        6.35      6.90 o 
  -8   6  10       78.29       89.45      9.23 o 
  -7   6  10        1.76        0.00      7.30 o 
  -6   6  10        8.20       12.21      6.88 o 
  -5   6  10        3.64        0.00      7.13 o 
  -4   6  10        0.87        3.99      6.71 o 
  -3   6  10        0.90        3.27      7.15 o 
  -2   6  10        0.20        0.00      7.81 o 
 -10   7  10       25.71       29.44      8.27 o 
  -9   7  10       50.01       36.25      9.30 o 
  -8   7  10        9.87        5.02      7.81 o 
  -7   7  10        0.78        0.00      6.86 o 
  -6   7  10       64.46       53.07      9.88 o 
  -5   7  10        0.16        0.00      7.58 o 
  -4   7  10        0.03        0.00      7.52 o 
  -3   7  10        0.01        0.00      7.85 o 
  -8   8  10       25.45       11.95      9.00 o 
  -7   8  10        9.89       10.35      7.77 o 
  -6   8  10        6.01       11.74      6.69 o 
  -5   8  10        0.89        5.37      7.37 o 
  -4  -8  11        4.48        5.87      7.10 o 
  -3  -8  11        0.09        0.00      6.93 o 
  -2  -8  11        9.40        8.99      7.06 o 
  -1  -8  11        0.21        0.00      6.66 o 
   0  -8  11        0.84        0.00      7.00 o 
   1  -8  11        0.66        0.59      6.97 o 
  -5  -7  11        0.07        0.00      6.82 o 
  -4  -7  11        3.51       11.09      6.26 o 
  -3  -7  11        0.05        0.00      7.54 o 
  -2  -7  11        0.10        4.85      3.71 o 
  -1  -7  11        0.04       11.36      6.19 o 
   0  -7  11        0.00        0.00      6.26 o 
   1  -7  11        0.86        3.03      6.51 o 
   2  -7  11        7.81        3.17      7.31 o 
  -7  -6  11        3.91        0.00      6.86 o 
  -6  -6  11        0.03        0.76      6.48 o 
  -5  -6  11        0.54        0.00      6.58 o 
  -4  -6  11        3.93        0.00      7.24 o 
  -3  -6  11        0.37        9.14      5.65 o 
  -2  -6  11        0.98        0.00      6.41 o 
  -1  -6  11       11.31       12.33      7.08 o 
   0  -6  11        0.00        0.00      6.74 o 
   1  -6  11       28.66       29.62      7.80 o 
   2  -6  11       32.54       32.21      5.32 o 
   3  -6  11        2.50        0.00      8.82 o 
  -7  -5  11        0.67        4.32      6.06 o 
  -6  -5  11        0.81        7.61      6.39 o 
  -5  -5  11        0.00        1.35      5.82 o 
  -4  -5  11       19.47       20.50      6.60 o 
  -3  -5  11       30.61       31.65      7.34 o 
  -2  -5  11        1.98        0.00      6.38 o 
  -1  -5  11      114.30      110.33      8.89 o 
   0  -5  11       57.47       49.39      8.54 o 
   1  -5  11        7.32        1.41      7.44 o 
   2  -5  11        3.89        0.00      7.24 o 
   3  -5  11        0.29        5.83      6.88 o 
  -8  -4  11       17.27       15.91      7.40 o 
  -7  -4  11        0.00        0.00      6.52 o 
  -6  -4  11        3.35        7.85      6.31 o 
  -5  -4  11        5.39        2.41      6.12 o 
  -4  -4  11       20.94       16.35      6.53 o 
  -3  -4  11        1.14        0.00      6.40 o 
  -2  -4  11        3.84       10.24      6.05 o 
  -1  -4  11        1.90        0.16      6.77 o 
   0  -4  11        6.13        3.51      6.52 o 
   1  -4  11        0.45        0.00      7.45 o 
   2  -4  11        4.27        8.35      7.07 o 
   3  -4  11        0.00        0.00      7.82 o 
  -9  -3  11        1.06        3.68      6.60 o 
  -8  -3  11        0.13        6.47      5.58 o 
  -7  -3  11        0.01        1.51      5.70 o 
  -6  -3  11        1.73        0.00      6.41 o 
  -5  -3  11      154.22      149.94      9.36 o 
  -4  -3  11        0.02        0.00      6.14 o 
  -3  -3  11        5.53        4.22      6.23 o 
  -2  -3  11        5.52        8.14      6.05 o 
  -1  -3  11        0.06        3.64      6.17 o 
   0  -3  11        9.48        5.62      7.31 o 
   1  -3  11        5.26        8.81      7.06 o 
   2  -3  11        0.28        0.00      7.20 o 
   3  -3  11       10.88        2.01      8.35 o 
  -9  -2  11        1.80        0.74      5.93 o 
  -8  -2  11        0.00        9.02      3.33 o 
  -7  -2  11        1.20        4.84      6.06 o 
  -6  -2  11        4.43        2.15      6.15 o 
  -5  -2  11       78.43       85.00      7.92 o 
  -4  -2  11       15.92       13.41      6.51 o 
  -3  -2  11       18.57       17.35      6.39 o 
  -2  -2  11        8.60        1.97      6.67 o 
  -1  -2  11        2.97        0.00      7.05 o 
   0  -2  11        0.09        8.95      6.34 o 
   1  -2  11        1.48        9.03      6.43 o 
   2  -2  11        1.09        0.00      7.52 o 
   3  -2  11        0.03        0.00      8.82 o 
 -10  -1  11        0.58        0.00      7.49 o 
  -9  -1  11        1.53        0.00      6.49 o 
  -8  -1  11        0.19        9.16      5.54 o 
  -7  -1  11        3.80        9.73      5.83 o 
  -6  -1  11       41.69       42.13      7.03 o 
  -5  -1  11        8.87        1.47      6.68 o 
  -4  -1  11       14.45       22.17      6.14 o 
  -3  -1  11        0.26        2.95      6.20 o 
  -2  -1  11       36.63       37.01      8.09 o 
  -1  -1  11       21.75       13.35      7.38 o 
   0  -1  11        0.01        0.00      7.62 o 
   1  -1  11        2.28        0.00      7.62 o 
   2  -1  11       27.70       24.46      8.97 o 
 -10   0  11        0.77        0.00      7.24 o 
  -9   0  11        0.37        0.00      6.52 o 
  -8   0  11        7.56        3.90      6.65 o 
  -7   0  11        7.98        0.00      6.90 o 
  -6   0  11        0.00        0.00      5.79 o 
  -5   0  11       29.14       25.40      7.03 o 
  -4   0  11        7.48        8.75      6.43 o 
  -3   0  11       44.98       45.61      7.13 o 
  -2   0  11      238.32      255.28     11.66 o 
  -1   0  11      126.95      125.70     10.52 o 
   0   0  11       10.14        9.02      5.08 o 
   1   0  11        9.52        0.00      5.59 o 
   2   0  11        1.00        0.00      9.12 o 
 -10   1  11        0.30        0.00      6.57 o 
  -9   1  11       88.71       49.58     11.80 o 
  -8   1  11      139.67      134.95     10.98 o 
  -7   1  11       17.47       19.13      6.50 o 
  -6   1  11        0.99        1.77      5.67 o 
  -5   1  11        0.02        5.23      5.52 o 
  -4   1  11       11.23       18.29      6.47 o 
  -3   1  11        9.08        1.35      6.89 o 
  -2   1  11      103.72       99.89     10.29 o 
  -1   1  11        5.77        2.49      7.59 o 
   0   1  11        5.21        6.81      5.26 o 
   1   1  11       15.33       11.12      5.69 o 
 -11   2  11        2.91        0.00      7.77 o 
 -10   2  11        9.92        0.00      8.13 o 
  -9   2  11       37.60       29.90      8.92 o 
  -8   2  11        6.71        0.00      6.91 o 
  -7   2  11        2.76        9.04      3.46 o 
  -6   2  11        1.01        3.16      5.81 o 
  -5   2  11        1.94        5.82      6.02 o 
  -4   2  11        7.13        0.00      7.39 o 
  -3   2  11       50.70       49.84      8.67 o 
  -2   2  11       17.37       16.98      7.97 o 
  -1   2  11       66.90       69.63      9.60 o 
   0   2  11        0.00        0.00      5.45 o 
   1   2  11        2.63        2.98      5.60 o 
 -11   3  11        4.68        1.21      7.43 o 
 -10   3  11        3.71        0.00      7.82 o 
  -9   3  11        3.37        2.11      6.35 o 
  -8   3  11       14.79       16.70      7.16 o 
  -7   3  11        7.66       10.19      6.11 o 
  -6   3  11        0.09        0.00      6.38 o 
  -5   3  11        2.82        0.00      6.99 o 
  -4   3  11        6.39        9.67      6.32 o 
  -3   3  11       25.51       39.97      6.87 o 
  -2   3  11       63.63       67.51     10.19 o 
  -1   3  11        4.82        0.00      8.03 o 
   0   3  11        0.03        0.01      5.52 o 
 -10   4  11        4.94        4.03      3.85 o 
  -9   4  11        0.29        0.00      6.78 o 
  -8   4  11        1.42        0.00      7.22 o 
  -7   4  11        3.11        8.44      6.20 o 
  -6   4  11        1.50        8.32      6.29 o 
  -5   4  11        1.38        3.77      6.70 o 
  -4   4  11       15.52       21.95      4.23 o 
  -3   4  11      119.56      128.99     11.16 o 
  -2   4  11       18.51       22.62      8.25 o 
  -1   4  11        1.49        0.00      8.76 o 
 -10   5  11        0.69        0.00      7.58 o 
  -9   5  11       19.06       26.69      7.06 o 
  -8   5  11       18.13       14.20      7.86 o 
  -7   5  11        6.09       12.34      3.72 o 
  -6   5  11       37.32       41.58      8.24 o 
  -5   5  11       12.89       17.06      7.58 o 
  -4   5  11        4.44        0.00      7.33 o 
  -3   5  11       47.13       46.28      9.08 o 
  -2   5  11        2.95        0.00      7.78 o 
  -9   6  11       54.30       59.16      9.98 o 
  -8   6  11        1.12        0.00      7.25 o 
  -7   6  11       11.17        0.00      8.14 o 
  -6   6  11        0.68        9.20      6.51 o 
  -5   6  11        3.81       13.61      6.49 o 
  -4   6  11        3.24        6.35      7.53 o 
  -3   6  11        0.67        0.00      7.80 o 
  -8   7  11        0.06        0.00      7.82 o 
  -7   7  11        4.19        3.75      7.37 o 
  -6   7  11        2.60        0.59      7.81 o 
  -4  -7  12        0.49        0.00      7.44 o 
  -3  -7  12        0.05        0.00      6.35 o 
  -2  -7  12        0.64        0.80      6.65 o 
  -1  -7  12        1.02        0.00      7.39 o 
   0  -7  12        0.78       11.27      6.53 o 
  -6  -6  12        0.22        0.00      7.15 o 
  -5  -6  12        0.19        0.00      6.18 o 
  -4  -6  12        0.42        0.00      6.92 o 
  -3  -6  12        0.72        2.45      6.32 o 
  -2  -6  12        5.35        0.00      7.18 o 
  -1  -6  12        7.99        6.91      7.07 o 
   0  -6  12       35.94       36.94      5.14 o 
   1  -6  12        6.29       10.75      4.30 o 
  -7  -5  12        0.42        3.99      5.95 o 
  -6  -5  12        1.06        3.42      6.55 o 
  -5  -5  12       12.97        8.45      6.71 o 
  -4  -5  12        3.79       13.20      6.06 o 
  -3  -5  12        6.50        3.60      6.94 o 
  -2  -5  12        0.72        0.00      7.00 o 
  -1  -5  12        5.22        0.00      7.85 o 
   0  -5  12       42.26       39.62      8.70 o 
   1  -5  12       22.22       21.67      7.98 o 
  -7  -4  12        0.01        3.22      6.01 o 
  -6  -4  12        0.25        0.00      6.59 o 
  -5  -4  12        2.69        0.00      6.99 o 
  -4  -4  12        0.51        0.00      6.58 o 
  -3  -4  12        0.25        3.47      5.98 o 
  -2  -4  12        5.91        0.00      7.34 o 
  -1  -4  12        5.42        0.00      7.46 o 
   0  -4  12        3.00        6.38      6.91 o 
   1  -4  12        2.68        5.84      7.31 o 
  -8  -3  12        0.12        3.83      5.90 o 
  -7  -3  12        6.32        0.00      6.74 o 
  -6  -3  12        0.42        6.07      6.09 o 
  -5  -3  12        0.26        0.00      6.20 o 
  -4  -3  12        1.05        0.00      6.75 o 
  -3  -3  12        3.80        1.18      6.36 o 
  -2  -3  12        6.95        3.28      7.36 o 
  -1  -3  12        6.20        0.71      7.25 o 
   0  -3  12        0.27        0.00      7.64 o 
   1  -3  12        0.23        0.19      7.37 o 
  -9  -2  12        0.02        6.49      6.29 o 
  -8  -2  12        0.00        0.00      6.86 o 
  -7  -2  12       16.62        4.03      7.35 o 
  -6  -2  12        1.84        3.87      6.70 o 
  -5  -2  12        1.06        1.16      6.16 o 
  -4  -2  12        0.12        3.46      6.04 o 
  -3  -2  12        2.48        0.00      7.39 o 
  -2  -2  12       10.62       12.69      6.67 o 
  -1  -2  12        0.01        0.00      6.95 o 
   0  -2  12        3.12        0.00      8.35 o 
   1  -2  12        1.27        4.89      7.57 o 
  -9  -1  12        3.21        0.00      7.19 o 
  -8  -1  12        2.19        7.54      6.25 o 
  -7  -1  12        7.42        4.79      6.49 o 
  -6  -1  12       22.13       17.36      7.55 o 
  -5  -1  12       32.23       20.42      8.01 o 
  -4  -1  12       22.32       23.60      7.28 o 
  -3  -1  12       28.10       20.04      7.92 o 
  -2  -1  12        3.38        7.07      6.84 o 
  -1  -1  12        0.25        3.42      6.52 o 
   0  -1  12        7.74        4.38      7.29 o 
   1  -1  12        0.09        0.00      8.97 o 
 -10   0  12        0.64        0.00      7.21 o 
  -9   0  12        0.16        1.32      6.30 o 
  -8   0  12       23.04       22.37      8.03 o 
  -7   0  12       38.08       51.90      7.49 o 
  -6   0  12       32.35       35.25      7.51 o 
  -5   0  12        0.27        0.00      6.78 o 
  -4   0  12       23.16       14.38      8.26 o 
  -3   0  12       50.23       67.67      7.83 o 
  -2   0  12       10.16        6.52      7.64 o 
  -1   0  12        1.06        8.35      7.21 o 
   0   0  12        0.70        0.01      5.39 o 
 -10   1  12       13.33       15.35      7.69 o 
  -9   1  12        8.83        0.00      8.84 o 
  -8   1  12       17.98       16.32      7.39 o 
  -7   1  12       32.51       27.93      8.01 o 
  -6   1  12       25.20       25.71      7.46 o 
  -5   1  12        0.48        0.00      6.41 o 
  -4   1  12        2.33       13.86      6.31 o 
  -3   1  12       17.07       11.04      8.17 o 
  -2   1  12        6.99        1.06      8.23 o 
  -1   1  12        2.56        0.19      7.21 o 
   0   1  12        1.50        3.68      5.34 o 
 -10   2  12        4.49        0.00      7.82 o 
  -9   2  12       13.78       15.55      6.79 o 
  -8   2  12        4.05        0.00      7.55 o 
  -7   2  12        4.55        0.00      7.25 o 
  -6   2  12        2.24        0.00      6.99 o 
  -5   2  12       11.29       11.20      7.05 o 
  -4   2  12       17.52       15.49      7.63 o 
  -3   2  12        0.05        2.11      7.38 o 
  -2   2  12       66.54       80.42      9.77 o 
  -1   2  12        2.27        1.95      7.50 o 
 -10   3  12        0.88        0.00      7.01 o 
  -9   3  12        5.31        8.55      6.94 o 
  -8   3  12        1.09        0.00      6.90 o 
  -7   3  12        1.26        7.37      6.33 o 
  -6   3  12        9.23        3.63      7.13 o 
  -5   3  12        0.14        0.00      7.09 o 
  -4   3  12        4.50        5.16      7.02 o 
  -3   3  12        1.43        0.00      8.79 o 
  -2   3  12      102.23      105.81     11.95 o 
  -9   4  12        0.50        6.80      3.94 o 
  -8   4  12        0.07        7.89      6.21 o 
  -7   4  12        0.53        0.00      7.29 o 
  -6   4  12        3.12        5.24      7.20 o 
  -5   4  12        0.90        0.55      7.14 o 
  -4   4  12        3.82        0.00      8.14 o 
  -3   4  12      109.55      128.86     11.40 o 
  -9   5  12        2.49        1.01      7.50 o 
  -8   5  12        7.14        4.70      7.65 o 
  -7   5  12       14.74        6.88      7.91 o 
  -6   5  12        4.31        0.00      7.63 o 
  -5   5  12        3.45        4.83      7.61 o 
  -4   5  12        8.26        2.39      8.26 o 
  -3  -6  13        0.10        0.00      7.56 o 
  -5  -5  13        5.49        8.66      3.75 o 
  -4  -5  13       18.81       15.04      7.93 o 
  -3  -5  13        2.22        0.00      7.82 o 
  -2  -5  13        6.25       14.78      3.73 o 
  -1  -5  13       13.02        8.44      7.34 o 
  -6  -4  13        0.00        6.08      6.27 o 
  -5  -4  13        0.16        0.00      6.96 o 
  -4  -4  13        3.10        0.57      6.71 o 
  -3  -4  13        3.93       11.93      6.50 o 
  -2  -4  13        4.85       14.14      7.08 o 
  -1  -4  13        0.05        0.00      7.39 o 
  -7  -3  13        0.20        5.68      6.61 o 
  -6  -3  13        0.03        0.00      6.90 o 
  -5  -3  13        0.03        0.00      6.45 o 
  -4  -3  13        3.54        7.83      6.57 o 
  -3  -3  13        1.28        1.70      6.95 o 
  -2  -3  13        0.85        0.00      7.05 o 
  -1  -3  13        0.51        0.00      7.86 o 
  -8  -2  13        2.13        0.00      7.89 o 
  -7  -2  13        1.02        0.57      6.69 o 
  -6  -2  13        0.39        0.00      7.71 o 
  -5  -2  13        2.27        7.69      6.46 o 
  -4  -2  13        0.03        0.00      7.53 o 
  -3  -2  13        4.51        0.00      8.06 o 
  -2  -2  13        1.03        9.03      4.15 o 
  -1  -2  13        1.76        5.81      7.28 o 
  -8  -1  13       19.78       10.69      8.44 o 
  -7  -1  13        6.47       12.53      7.26 o 
  -6  -1  13       13.25       13.68      7.03 o 
  -5  -1  13       11.41        0.00      7.43 o 
  -4  -1  13       11.67        7.52      7.13 o 
  -3  -1  13       10.14        3.19      7.73 o 
  -2  -1  13        0.05        0.00      7.51 o 
  -1  -1  13        0.74        8.52      4.31 o 
  -8   0  13        2.10        0.00      7.37 o 
  -7   0  13       58.27       75.04      7.99 o 
  -6   0  13        0.25        0.54      6.62 o 
  -5   0  13        1.46        0.00      7.26 o 
  -4   0  13        0.79        0.00      7.59 o 
  -3   0  13        0.79        0.00      7.36 o 
  -2   0  13        6.11       12.95      7.43 o 
  -1   0  13        0.85        0.00      8.20 o 
  -9   1  13       24.35        7.66      9.13 o 
  -8   1  13        7.07        3.44      7.07 o 
  -7   1  13       11.79        7.22      7.26 o 
  -6   1  13        5.90       16.71      6.60 o 
  -5   1  13        4.26        0.00      7.75 o 
  -4   1  13        0.46        0.00      7.69 o 
  -3   1  13        0.14        0.00      7.51 o 
  -2   1  13        1.82        7.88      4.76 o 
  -8   2  13        6.73        0.78      7.78 o 
  -7   2  13        2.69        0.19      7.21 o 
  -6   2  13       19.80       22.47      8.26 o 
  -5   2  13        0.06        2.61      6.66 o 
  -4   2  13        2.83        0.00      7.89 o 
  -3   2  13        7.41       10.39      5.29 o 
  -8   3  13        4.92        0.20      7.31 o 
  -7   3  13        2.47       12.56      6.79 o 
  -6   3  13        9.42       20.90      6.94 o 
  -5   3  13        0.09        0.00      7.21 o 
  -4   3  13       14.48       17.30      8.50 o 
  -5  -2  14        0.10        0.00      7.91 o 
  -4  -2  14        4.26        0.00      8.08 o 
  -6  -1  14        1.69        6.04      6.61 o 
  -5  -1  14        0.01        2.22      7.11 o 
  -4  -1  14        8.30       12.08      7.52 o 
  -6   0  14        2.28        7.36      7.16 o 
  -5   0  14        1.34        0.20      7.64 o 
                                                 
